# Supplementary material for: Deciphering the complex leaf transcriptome of the allotetraploid species Nicotiana tabacum: a phylogenomic perspective
Source: BMC Genomics. 2012 Aug 17;13:406. doi: 10.1186/1471-2164-13-406 (PMC3582432; doi:10.1186/1471-2164-13-406)
Supplement: Additional file 1 — Functional annotation table for clusters BC_A and AB_AC. [file 1471-2164-13-406-S1.xls]

## Sheet: BC_A topology
ISOTIG	TOPOLOGY	BEST MATCH	EVALUE	DESCRIPTION	ANNOTATION
isotig00815	BC_A	AAR17080	0	heat shock protein 70-3 [Nicotiana tabacum]	Stress response
isotig00940	BC_A	A5A7I8	9e-100	Calcium-dependent protein kinase 5	Pathogenesis
isotig01484	BC_A	XP_002285912	1e-126	PREDICTED: hypothetical protein [Vitis vinifera]	Unknown
isotig01760	BC_A	XP_002277969	3e-108	PREDICTED: similar to mRNA capping enzyme family protein [Vitis vinifera]	Unknown
isotig02047	BC_A	XP_002308343	1e-124	predicted protein [Populus trichocarpa]	Unknown
isotig02242	BC_A	ABB18115	0	RPN9 [Nicotiana benthamiana]	Stress response, Hormone regulation
isotig02249	BC_A	CBI24488	6e-118	unnamed protein product [Vitis vinifera].	Unknown
isotig02889	BC_A	CAD32500	3e-147	protein kinase Ck2 regulatory subunit 2 [Nicotiana tabacum].	Cellular Process*
isotig02958	BC_A	XP_002320004	2e-179	predicted protein [Populus trichocarpa]	Unknown
isotig03415	BC_A	CBI36167	3e-109	unnamed protein product [Vitis vinifera]	Unknown
isotig03530	BC_A	XP_002282119	0	PREDICTED: similar to polyubiquitin [Vitis vinifera]	Signal Transduction
isotig03557	BC_A	CBI30198	3e-120	unnamed protein product [Vitis vinifera]	Unknown
isotig03561	BC_A	Q9SEK2	8e-149	Hexokinase-1 [Nicotiana tabacum]	Glucose metabolism
isotig04879	BC_A	BAD12172	2e-142	14-3-3 c-2 protein [Nicotiana tabacum]	Pathogenesis
isotig05013	BC_A	CBI41021	9e-106	unnamed protein product [Vitis vinifera]	Unknown
isotig05386	BC_A	ABK06450	2e-70	MAPK	Pathogenesis, Hormone signaling
isotig05539	BC_A	XP_002268657	2e-88	PREDICTED: hypothetical protein [Vitis vinifera]	Unknown
isotig05640	BC_A	ACU23535	1e-33	Unknown [Glycine max]	Unknown
isotig06663	BC_A	AAK62819	6e-43	ubiquitin conjugating enzyme 2 [Solanum lycopersicum]	Unknown
isotig06793	BC_A	ADK92393	2e-53	auxin response factor 8-1 [Solanum lycopersicum].	Hormone signaling
isotig07152	BC_A	ACU16589	1e-59	unknown [Glycine max]	Unknown
isotig07634	BC_A	ABI99480	4e-35	embryonic flower 2 [Solanum lycopersicum]	Unknown
isotig08391	BC_A	XP_002306759	1e-94	predicted protein [Populus trichocarpa]	Unknown
isotig08567	BC_A	XP_002303720	2e-61	predicted protein [Populus trichocarpa]	Unknown
isotig09229	BC_A	CBI35015	8e-90	unnamed protein product [Vitis vinifera]	Unknown
isotig09279	BC_A	CBI39855	3e-55	unnamed protein product [Vitis vinifera]	Unknown
isotig10450	BC_A	CBI36106	5e-51	unnamed protein product [Vitis vinifera]	Unknown
isotig11190	BC_A	XP_002270322	6e-43	PREDICTED: hypothetical protein [Vitis vinifera]	Unknown
isotig11742	BC_A	No match	NA	NA	NA
isotig11904	BC_A	No match	NA	NA	NA
isotig12723	BC_A	AAT40481	1e-51	putative protein kinase [Solanum demissum].	Unknown
isotig13196	BC_A	No match	NA	NA	NA
isotig13236	BC_A	XP_002276025	2e-45	PREDICTED: hypothetical protein [Vitis vinifera].	Unknown
isotig13697	BC_A	XP_002454085	1e-43	hypothetical protein SORBIDRAFT_04g024330 [Sorghum bicolor]	Unknown
isotig15356	BC_A	ACJ54186	4e-44	SUMO [Nicotiana benthamiana]	Stress response

## Sheet: AB_AC topology
ISOTIG	TOPOLOGY	BEST MATCH	EVALUE	DESCRIPTION	ANNOTATION
isotig00328	AB_AC	AAZ32787	1e-133	cellulose synthase-like protein CslE [Nicotiana tabacum]	Cell Wall,Carbohydrate Metabolism
isotig00601	AB_AC	XP_002314866	2e-177	predicted protein [Populus trichocarpa]	Unknown
isotig00614	AB_AC	XP_002307886	8e-168	sodium-dicarboxylate cotransporter [Populus trichocarpa]	Transport
isotig00733	AB_AC	BAC54827	2e-149	vacuolar processing enzyme-1a [Nicotiana tabacum].	Defense response
isotig00767	AB_AC	AAN39330	0	telomere binding protein TBP1 [Nicotiana glutinosa].	Cell Cycle
isotig00775	AB_AC	CAA70968	9e-71	amino acid transporter [Solanum tuberosum].	Transport
isotig00802	AB_AC	CAH60892	1e-143	1,4-alpha-glucan-maltohydrolase [Solanum lycopersicum]	Carbohydrate Metabolism
isotig00869	AB_AC	XP_002268568	2e-103	PREDICTED: hypothetical protein [Vitis vinifera]	Unknown
isotig00896	AB_AC	P49319	0	Full=Catalase isozyme 1; AltName: Full=Salicylic acid-binding protein; Short=SABP	Defense response
isotig00898	AB_AC	CBI29883	2e-85	unnamed protein product [Vitis vinifera].	Unknown
isotig00956	AB_AC	P56335	3e-87	Full=Eukaryotic translation initiation factor 5A-3; Short=eIF-5A-3; AltName: Full=eIF-4D	Translation
isotig00996	AB_AC	XP_002329526	3e-73	predicted protein [Populus trichocarpa].	Unknown
isotig01049	AB_AC	P93338	0	Full=NADP-dependent glyceraldehyde-3-phosphate dehydrogenase;	Primary metabolism
isotig01061	AB_AC	CBI38269	4e-90	unnamed protein product [Vitis vinifera]	Unknown
isotig01077	AB_AC	BAA09709	0	elongation factor-1 alpha [Nicotiana tabacum].	Cell Cycle
isotig01094	AB_AC	XP_002519083	0	sugar transporter, putative [Ricinus communis].	Transport
isotig01114	AB_AC	O80402	0	S-adenosylmethionine decarboxylase [Nicotiana sylvetris]	Metabolism
isotig01174	AB_AC	ACL27272	0	catalase [Nicotiana benthamiana]	Oxidative stress
isotig01474	AB_AC	AAD41039	0	actin [Malva pusilla].	Cell cycle
isotig01782	AB_AC	CAA52979	0	phosphate translocator [Nicotiana tabacum]	Transport
isotig01928	AB_AC	NP_172755	1e-136	MATE efflux family protein [Arabidopsis thaliana].	Transport
isotig01940	AB_AC	XP_002525398	5e-55	ATP-citrate synthase, putative [Ricinus communis].	Metabolism
isotig01962	AB_AC	ABG73417	2e-123	chloroplast pigment-binding protein CP26 [Nicotiana tabacum].	Photosynthesis
isotig01993	AB_AC	ABU86872	1e-46	dehydrate responsive element-binding protein [Populus euphratica].	Transcription
isotig02125	AB_AC	ACB72462	3e-108	elongation factor 1 gamma-like protein [Nicotiana tabacum]	Cell Cycle
isotig02187	AB_AC	BAA77603	0	plastidic aldolase [Nicotiana paniculata]	Metabolism
isotig02211	AB_AC	XP_002320855	2e-119	predicted protein [Populus trichocarpa]	Unknown
isotig02272	AB_AC	BAA77604	0	plastidic aldolase NPALDP1 [Nicotiana paniculata].	Metabolism
isotig02283	AB_AC	XP_002525120	3e-25	hypothetical protein RCOM_0553590 [Ricinus communis].	Unknown
isotig02361	AB_AC	ABC01911	3e-129	Succinyl CoA ligase beta subunit-like protein [Solanum tuberosum]	Metabolism
isotig02364	AB_AC	XP_002313033	6e-109	predicted protein [Populus trichocarpa].	Unknown
isotig02437	AB_AC	ADB43258	5e-158	alcohol dehydrogenase class III [Solanum lycopersicum].	Metabolism
isotig02585	AB_AC	BAC53943	6e-147	DnaJ homolog [Nicotiana tabacum].	Cell Cycle
isotig02651	AB_AC	XP_002531124	0	serine-pyruvate aminotransferase, putative [Ricinus communis]	Metabolism
isotig02729	AB_AC	XP_002317806	1e-108	predicted protein [Populus trichocarpa].	Unknown
isotig02774	AB_AC	ADM26718	0	glycolate oxidase [Nicotiana benthamiana]	Metabolism
isotig02922	AB_AC	CBI17325	1e-90	unnamed protein product [Vitis vinifera].	Unknown
isotig02999	AB_AC	BAA96501	0	cysteine protease [Nicotiana tabacum].	Senescence
isotig03002	AB_AC	XP_002274117	1e-127	PREDICTED: hypothetical protein [Vitis vinifera]	Unknown
isotig03071	AB_AC	ABB29933	1e-138	P0 ribosomal protein-like [Solanum tuberosum]	Unknown
isotig03095	AB_AC	ABY57764	3e-179	extracellular Ca2+ sensing receptor [Nicotiana tabacum]	Signaling
isotig03250	AB_AC	ABA46788	1e-114	unknown [Solanum tuberosum]	Unknown
isotig03312	AB_AC	XP_002268881	3e-70	PREDICTED: hypothetical protein, partial [Vitis vinifera]	Unknown
isotig03453	AB_AC	Q40459	9e-154	Oxygen-evolving enhancer protein 1, chloroplastic	Photosynthesis
isotig03494	AB_AC	ABD47729	6e-79	(1-4)-beta-mannan endohydrolase [Eucalyptus globulus subsp. Globulus]	Carbohydrate Metabolism
isotig03677	AB_AC	CBI36050	3e-65	unnamed protein product [Vitis vinifera]	Unknown
isotig03812	AB_AC	P37707	2e-80	B2 protein [Daucus carota]	Unknown
isotig04244	AB_AC	ABN08773	2e-17	hypothetical protein MtrDRAFT_AC160516g6v2 [Medicago truncatula]	Unknown
isotig04406	AB_AC	no match	na	na	na
isotig04441	AB_AC	ABI93215	7e-165	water channel protein [Nicotiana tabacum]	Transport
isotig04446	AB_AC	CAK24966	2e-137	chlorophyll a/b binding protein [Solanum tuberosum]	Photosynthesis
isotig04494	AB_AC	ACU14905	2e-24	unknown [Glycine max]	Unknown
isotig04512	AB_AC	XP_002313142	2e-17	predicted protein [Populus trichocarpa]	Unknown
isotig04646	AB_AC	ABO32691	3e-68	ACC oxidase ACO3 [Nicotiana attenuata]	Secondary Metabolism
isotig04795	AB_AC	ACU14599	4e-28	unknown [Glycine max]	Unknown
isotig04835	AB_AC	ABC01884	6e-68	plasma membrane intrinsic protein PIP2-like protein [Solanum tuberosum]	Unknown
isotig04839	AB_AC	ABC01908	2e-62	putative 24 kDa seed maturation protein-like protein [Solanum tuberosum]	Unknown
isotig04877	AB_AC	ABB29939	7e-144	major intrinsic protein 2-like [Solanum tuberosum]	Unknown
isotig05002	AB_AC	ACU20002	3e-41	unknown [Glycine max]	Unknown
isotig05194	AB_AC	XP_002319636	1e-102	predicted protein [Populus trichocarpa]	Unknown
isotig05285	AB_AC	XP_002265909	5e-68	PREDICTED: hypothetical protein [Vitis vinifera]	Unknown
isotig05362	AB_AC	BAD12182	1e-46	14-3-3 i-1 protein [Nicotiana tabacum]	Pathogenesis
isotig05482	AB_AC	XP_002530280	4e-145	Aquaporin PIP2.1, putative [Ricinus communis]	Transport
isotig05556	AB_AC	XP_002326480	4e-56	light harvesting-like protein 3 [Populus trichocarpa]	Photosynthesis
isotig05797	AB_AC	BAD12168	2e-138	14-3-3 a-1 protein [Nicotiana tabacum]	Pathogenesis
isotig05801	AB_AC	AAT40505	2e-79	Elongation factor 1-beta' , putative [Solanum demissum]	Cell Cycle
isotig05842	AB_AC	BAA12918	9e-135	cytosolic ascorbate peroxidase [Nicotiana tabacum]	Oxidative stress
isotig05961	AB_AC	O49996	8e-134	14-3-3-like protein D [Nicotiana tabacum]	Unknown
isotig05970	AB_AC	ACJ85407	8e-94	unknown [Medicago truncatula]	Unknown
isotig06095	AB_AC	XP_002510176	1e-45	conserved hypothetical protein [Ricinus communis]	Unknown
isotig06237	AB_AC	ABA46772	7e-104	RUB1-conjugating enzyme-like protein [Solanum tuberosum]	Unknown
isotig06285	AB_AC	ACU20126	2e-48	unknown [Glycine max]	Unknown
isotig06296	AB_AC	ABB02628	4e-61	triose phosphate isomerase cytosolic isoform-like [Solanum tuberosum]	Primary metabolism
isotig06316	AB_AC	ACN43578	9e-99	nuclear cap-binding protein [Nicotiana tabacum]	Unknown
isotig06391	AB_AC	ABB87117	4e-83	unknown [Solanum tuberosum]	Unknown
isotig06545	AB_AC	XP_002264718	2e-47	PREDICTED: hypothetical protein [Vitis vinifera]	Unknown
isotig06656	AB_AC	ABB29928	5e-63	unknown [Solanum tuberosum]	Unknown
isotig06746	AB_AC	Q43187	2e-110	Soluble inorganic pyrophosphatase [Solanum tuberosum]	Unknown
isotig06762	AB_AC	XP_002532984.	2e-13	conserved hypothetical protein [Ricinus communis]	Unknown
isotig06782	AB_AC	NP_564011	4e-82	ubiquitin-conjugating enzyme, putative [Arabidopsis thaliana]	Unknown
isotig06837	AB_AC	XP_002276822	2e-67	PREDICTED: hypothetical protein [Vitis vinifera]	Unknown
isotig06923	AB_AC	ACV83305	4e-34	hypothetical protein UP-4 [Dimocarpus longan]	Unknown
isotig06957	AB_AC	AAD00116	8e-62	NTGP1 [Nicotiana tabacum]	Cell Membrane Repair
isotig07078	AB_AC	AAD32146	1e-123	Nt-iaa28 deduced protein [Nicotiana tabacum]	Hormone signaling
isotig07226	AB_AC	AAO73433	2e-72	vacuolar membrane ATPase subunit c'' [Citrus limon]	Energy
isotig07404	AB_AC	AAR83860	3e-72	putative ribosomal protein [Capsicum annuum]	Ribosome
isotig07434	AB_AC	XP_002309755	2e-12	predicted protein [Populus trichocarpa].	Unknown
isotig07436	AB_AC	ABA46755	4e-84	unknown [Solanum tuberosum]	Unknown
isotig07536	AB_AC	ACM68439	3e-72	stress-associated protein 2 [Solanum lycopersicum]	Stress Response
isotig07569	AB_AC	XP_002285325	3e-47	PREDICTED: hypothetical protein [Vitis vinifera]	Unknown
isotig07571	AB_AC	P54153	1e-50	Peptide methionine sulfoxide reductase	Secondary Metabolism
isotig07756	AB_AC	XP_002264054	1e-54	PREDICTED: hypothetical protein [Vitis vinifera]	Unknown
isotig07843	AB_AC	ABK25126	1e-50	unknown [Picea sitchensis]	Unknown
isotig07911	AB_AC	P93087	2e-79	Calmodulin [Capsicum annum]	Signaling
isotig08041	AB_AC	Q40585	5e-54	V-type proton ATPase 16 kDa proteolipid subunit [Nicotiana tabacum]	Energy
isotig08125	AB_AC	BAD97359	1e-92	PsbQ [Nicotiana tabacum]	Photosynthesis
isotig08231	AB_AC	XP_002317317	5e-48	predicted protein [Populus trichocarpa]	Unknown
isotig08579	AB_AC	XP_002516868	3e-37	conserved hypothetical protein [Ricinus communis]	Unknown
isotig08677	AB_AC	P29302	2e-103	Photosystem I reaction center subunit II [Nicotiana sylvetris]	Photosynthesis
isotig08739	AB_AC	CBI15314	5e-32	unnamed protein product [Vitis vinifera]	Unknown
isotig08815	AB_AC	CBI36940	5e-59	unnamed protein product [Vitis vinifera]	Unknown
isotig08943	AB_AC	XP_002520112	2e-66	conserved hypothetical protein [Ricinus communis]	Unknown
isotig09019	AB_AC	ACB05668	1e-84	cyclophilin [Capsicum annuum]	Cell Cycle
isotig09304	AB_AC	ABC69274	1e-45	putative DnaJ protein [Camellia sinensis]	Cell Cycle
isotig09317	AB_AC	AAD21198	3e-47	acyl carrier protein [Capsicum chinense]	Secondary Metabolism
isotig09460	AB_AC	BAC23034	4e-56	actin depolymerizing factor 6 [Solanum tuberosum]	Cell Cycle
isotig09463	AB_AC	AAF16869	4e-31	allergen-like protein BRSn20 [Sambucus nigra]	Unknown
isotig09488	AB_AC	XP_002868941	2e-57	F10A5.19 [Arabidopsis lyrata subsp. lyrata]	Chromosome organization
isotig09576	AB_AC	NP_001058221	3e-24	Os06g0650100 [Oryza sativa Japonica Group]	Unknown
isotig09696	AB_AC	XP_002317917	4e-48	predicted protein [Populus trichocarpa]	Unknown
isotig10007	AB_AC	CBI38929	5e-52	unnamed protein product [Vitis vinifera]	Unknown
isotig10233	AB_AC	ABB87124	2e-62	hypothetical protein [Solanum tuberosum]	Unknown
isotig10392	AB_AC	XP_002277790	1e-66	PREDICTED: hypothetical protein [Vitis vinifera]	Unknown
isotig10397	AB_AC	AAR83884	6e-63	ly200 protein [Capsicum annuum]	Ribosome
isotig10480	AB_AC	1909359A	5e-62	Ribosomal protein [Solanum tuberosum]	Ribosome
isotig10561	AB_AC	Q56E62	3e-32	Nucleoside diphosphate kinase 1 [Nicotiana tabacum]	Metabolism
isotig10640	AB_AC	ABB16993	6e-76	unknown [Solanum tuberosum]	Unknown
isotig10843	AB_AC	XP_002516024	2e-29	30S ribosomal protein S17, putative [Ricinus communis]	Ribosome
isotig10911	AB_AC	CAN75527	3e-49	hypothetical protein VITISV_043600 [Vitis vinifera]	Unknown
isotig11195	AB_AC	XP_002264489	1e-36	PREDICTED: hypothetical protein [Vitis vinifera]	Unknown
isotig11989	AB_AC	XP_002266781	1e-55	PREDICTED: hypothetical protein [Vitis vinifera]	Unknown
isotig12052	AB_AC	XP_002884353	2e-35	hypothetical protein ARALYDRAFT_896292 [Arabidopsis lyrata subsp. Lyrata]	Unknown
isotig13486	AB_AC	XP_002302374	7e-14	predicted protein [Populus trichocarpa]	Unknown
