# Supplementary material for: Deciphering the complex leaf transcriptome of the allotetraploid species Nicotiana tabacum: a phylogenomic perspective
Source: BMC Genomics. 2012 Aug 17;13:406. doi: 10.1186/1471-2164-13-406 (PMC3582432; doi:10.1186/1471-2164-13-406)
Supplement: Additional file 2 — Configuration file for PhygOmicss pipeline analysis of the Nicotiana transcriptome. [file 1471-2164-13-406-S2.xls]

## Sheet: Sheet1
CLUSTER_ID	ML_TOPOLOGY	NJ_TOPOLOGY	MEMBERS	ANNOTATION
isotig00044	AB_C	AB_C	Nsyl31040;Ntab27748;Ntom06314	(*GB) gi|584794|sp|Q08435.1|PMA1_NICPL (e_value=0.0) RecName: Full=Plasma membrane ATPase 1; AltName: Full=Proton pump 1; (*SWP) sp|Q08435|PMA1_NICPL (e_value=0.0) Plasma membrane ATPase 1 OS=Nicotiana plumbaginifolia GN=PMA1 PE=2 SV=1; (*TAIR) AT5G62670.1 (e_value=0.0) | Symbols: AHA11, HA11 | H(+)-ATPase 11 | chr5:25159495-25164957 FORWARD LENGTH=956;
isotig00060	NA	AC_B	Nsyl11168;Ntab23312;Ntom26789	(*GB) gi|255545064|ref|XP_002513593.1| (e_value=4e-54) mitochondrial carrier protein, putative [Ricinus communis]; (*TAIR) AT4G27940.1 (e_value=1e-47) | Symbols: ATMTM1, MTM1 | manganese tracking factor for mitochondrial SOD2 | chr4:13904745-13907036 FORWARD LENGTH=413;
isotig00066	NA	AC_B	Nsyl31823;Ntab01647;Ntom00616	(*GB) gi|82621124|gb|ABB86250.1| (e_value=3e-56) RNA-binding protein AKIP1-like [Solanum tuberosum]; (*TAIR) AT3G56860.2 (e_value=5e-39) | Symbols: UBA2A | UBP1-associated protein 2A | chr3:21050708-21052144 REVERSE LENGTH=478;
isotig00067	AC_B	AC_B	Nsyl33353;Ntab09275;Ntom32084	(*GB) gi|156106716|gb|ABU49591.1| (e_value=0.0) 1; (*SWP) sp|P92948|CDC5L_ARATH (e_value=1e-130) Cell division cycle 5-like protein OS=Arabidopsis thaliana GN=CDC5 PE=1 SV=2; (*TAIR) AT1G09770.1 (e_value=9e-132) | Symbols: ATCDC5, CDC5, ATMYBCDC5 | cell division cycle 5 | chr1:3162002-3165122 FORWARD LENGTH=844;
isotig00099	NA	AB_C	Nsyl08762;Ntab09638;Ntom06222	(*GB) gi|255570428|ref|XP_002526173.1| (e_value=7e-166) suppressor of ty, putative [Ricinus communis]; (*SWP) sp|Q9STN3|SPT51_ARATH (e_value=6e-133) Putative transcription elongation factor SPT5 homolog 1 OS=Arabidopsis thaliana GN=At4g08350 PE=1 SV=2; (*TAIR) AT4G08350.1 (e_value=4e-145) | Symbols: GTA02, GTA2 | global transcription factor group A2 | chr4:5286351-5292072 FORWARD LENGTH=1041;
isotig00120	AC_B	AC_B	Nsyl08633;Ntab10029;Ntom01582	(*GB) gi|225461961|ref|XP_002270197.1| (e_value=3e-146) PREDICTED: SEC14-like protein 5 [Vitis vinifera]; (*SWP) sp|P46250|SEC14_CANAL (e_value=2e-17) SEC14 cytosolic factor OS=Candida albicans (strain SC5314 / ATCC MYA-2876) GN=SEC14 PE=2 SV=1; (*TAIR) AT1G55840.1 (e_value=3e-139) | Symbols: | Sec14p-like phosphatidylinositol transfer family protein | chr1:20873891-20876018 FORWARD LENGTH=325;
isotig00129	AC_B	AC_B	Nsyl00664;Ntab04174;Ntab09178;Ntom00763	(*GB) gi|57015403|sp|Q43847.3|SSY2_SOLTU (e_value=1e-120) RecName: Full=Granule-bound starch synthase 2, chloroplastic/amyloplastic; AltName: Full=Granule-bound starch synthase II; Short=GBSS-II; Short=SS II; Flags: Precursor; (*SWP) sp|Q43847|SSY2_SOLTU (e_value=8e-122) Granule-bound starch synthase 2, chloroplastic/amyloplastic OS=Solanum tuberosum GN=SS2 PE=1 SV=3; (*TAIR) AT3G01180.1 (e_value…
isotig00136	AC_B	AC_B	Nsyl09770;Ntab26827;Ntom12604	(*GB) gi|224112054|ref|XP_002316069.1| (e_value=8e-120) predicted protein [Populus trichocarpa]; (*SWP) sp|Q9SQV1|RH40_ARATH (e_value=8e-116) DEAD-box ATP-dependent RNA helicase 40 OS=Arabidopsis thaliana GN=RH40 PE=2 SV=1; (*TAIR) AT3G06480.1 (e_value=7e-117) | Symbols: | DEAD box RNA helicase family protein | chr3:1985697-1989666 REVERSE LENGTH=1088;
isotig00138	AC_B	AC_B	Nsyl03397;Ntab01317;Ntab10918;Ntom01022	(*GB) gi|3914403|sp|O24164.1|PPOM_TOBAC (e_value=4e-160) RecName: Full=Protoporphyrinogen oxidase, mitochondrial; AltName: Full=PX-2; AltName: Full=Protoporphyrinogen IX oxidase isozyme II; Short=PPO II; Short=PPX II; (*SWP) sp|O24164|PPOM_TOBAC (e_value=3e-161) Protoporphyrinogen oxidase, mitochondrial OS=Nicotiana tabacum GN=PPXII PE=1 SV=1; (*TAIR) AT5G14220.1 (e_value=2e-106) | Symbols: HEMG2…
isotig00145	ACB_A	ACB_A	Nsyl03702;Ntab10067;Ntab20083;Ntom02423	(*GB) gi|224112467|ref|XP_002316201.1| (e_value=1e-106) predicted protein [Populus trichocarpa]; (*SWP) sp|P25870|CLH_DICDI (e_value=7e-63) Clathrin heavy chain OS=Dictyostelium discoideum GN=chcA PE=1 SV=1; (*TAIR) AT3G08530.1 (e_value=1e-106) | Symbols: | Clathrin, heavy chain | chr3:2587171-2595411 REVERSE LENGTH=1703;
isotig00147	ABC_A	ABC_A	Nsyl15578;Ntab09484;Ntab27615;Ntom06897	(*GB) gi|225429355|ref|XP_002272679.1| (e_value=1e-101) 1; (*SWP) sp|P35507|KC1B_BOVIN (e_value=2e-29) Casein kinase I isoform beta OS=Bos taurus GN=CSNK1B PE=2 SV=1; (*TAIR) AT2G25760.2 (e_value=3e-95) | Symbols: | Protein kinase family protein | chr2:10985118-10988652 REVERSE LENGTH=676;
isotig00149	AC_B	AC_B	Nsyl18851;Ntab14516;Ntom13183	(*GB) gi|225433841|ref|XP_002263182.1| (e_value=0.0) PREDICTED: isoleucyl-tRNA synthetase, cytoplasmic-like [Vitis vinifera]; (*SWP) sp|Q54YD4|SYIC_DICDI (e_value=0.0) Probable isoleucine--tRNA ligase, cytoplasmic OS=Dictyostelium discoideum GN=ileS PE=3 SV=1; (*TAIR) AT4G10320.1 (e_value=0.0) | Symbols: | tRNA synthetase class I (I, L, M and V) family protein | chr4:6397526-6404509 REVERSE LENGT…
isotig00154	AB_C	AB_C	Nsyl08017;Ntab04527;Ntom32654	(*GB) gi|225453650|ref|XP_002267720.1| (e_value=0.0) PREDICTED: protein LHY-like [Vitis vinifera]; (*SWP) sp|Q6R0H1|LHY_ARATH (e_value=3e-91) Protein LHY OS=Arabidopsis thaliana GN=LHY PE=1 SV=2; (*TAIR) AT1G01060.3 (e_value=3e-92) | Symbols: LHY, LHY1 | Homeodomain-like superfamily protein | chr1:33992-37061 REVERSE LENGTH=645;
isotig00158	AC_B	AC_B	Nsyl18339;Ntab18020;Ntom08007	(*GB) gi|167600648|gb|ABZ89190.1| (e_value=0.0) hypothetical protein 46C02.16 [Coffea canephora]; (*SWP) sp|Q9R062|GLYG_MOUSE (e_value=4e-21) Glycogenin-1 OS=Mus musculus GN=Gyg1 PE=2 SV=3; (*TAIR) AT5G18480.1 (e_value=6e-160) | Symbols: PGSIP6 | plant glycogenin-like starch initiation protein 6 | chr5:6131307-6133787 REVERSE LENGTH=537;
isotig00191	AB_C	NA	Nsyl07467;Ntab01728;Ntab01730;Ntom20516	(*GB) gi|1707998|sp|P50433.1|GLYM_SOLTU (e_value=0.0) RecName: Full=Serine hydroxymethyltransferase, mitochondrial; Short=SHMT; AltName: Full=Glycine hydroxymethyltransferase; AltName: Full=Serine methylase; Flags: Precursor; (*SWP) sp|P50433|GLYM_SOLTU (e_value=0.0) Serine hydroxymethyltransferase, mitochondrial OS=Solanum tuberosum PE=2 SV=1; (*TAIR) AT4G37930.1 (e_value=0.0) | Symbols: SHM1, S…
isotig00218	AC_B	AC_B	Nsyl21191;Ntab27790;Ntom18551	(*GB) gi|225465347|ref|XP_002272208.1| (e_value=2e-50) 1; (*TAIR) AT1G43260.1 (e_value=3e-33) | Symbols: | hAT transposon superfamily protein | chr1:16318253-16319234 FORWARD LENGTH=294;
isotig00221	AC_B	AC_B	Nsyl07765;Ntab09461;Ntom09456	(*GB) gi|255561807|ref|XP_002521913.1| (e_value=0.0) PLE, putative [Ricinus communis]; (*SWP) sp|Q9SIS3|MA656_ARATH (e_value=0.0) 65-kDa microtubule-associated protein 6 OS=Arabidopsis thaliana GN=MAP65-6 PE=1 SV=1; (*TAIR) AT2G01910.1 (e_value=0.0) | Symbols: ATMAP65-6, MAP65-6 | Microtubule associated protein (MAP65/ASE1) family protein | chr2:417191-420182 FORWARD LENGTH=608;
isotig00246	AC_B	AC_B	Nsyl08033;Ntab24435;Ntom16520	(*GB) gi|255562613|ref|XP_002522312.1| (e_value=1e-168) nucleotide binding protein, putative [Ricinus communis]; (*TAIR) AT3G50590.1 (e_value=4e-152) | Symbols: | Transducin/WD40 repeat-like superfamily protein | chr3:18771292-18779220 FORWARD LENGTH=1614;
isotig00262	AB_C	AB_C	Nsyl09799;Ntab09586;Ntom14165	(*GB) gi|255577655|ref|XP_002529704.1| (e_value=4e-93) mitochondrial carrier protein, putative [Ricinus communis]; (*TAIR) AT2G35800.1 (e_value=1e-85) | Symbols: | mitochondrial substrate carrier family protein | chr2:15044437-15048352 FORWARD LENGTH=823;
isotig00267	AB_C	AB_C	Nsyl11183;Ntab09736;Ntom19300	(*GB) gi|1449179|dbj|BAA13101.1| (e_value=0.0) N-ethylmaleimide sensitive fusion protein [Nicotiana tabacum]; (*SWP) sp|Q9M0Y8|NSF_ARATH (e_value=6e-178) Vesicle-fusing ATPase OS=Arabidopsis thaliana GN=NSF PE=2 SV=2; (*TAIR) AT4G04910.1 (e_value=6e-179) | Symbols: NSF | AAA-type ATPase family protein | chr4:2489696-2495666 REVERSE LENGTH=742;
isotig00286	AB_C	AB_C	Nsyl13514;Ntab04452;Ntom09913	(*GB) gi|215400624|gb|ACJ66297.1| (e_value=0.0) phenylalanine ammonia-lyase 4 [Nicotiana tabacum]; (*SWP) sp|P25872|PAL1_TOBAC (e_value=0.0) Phenylalanine ammonia-lyase OS=Nicotiana tabacum GN=TPA1 PE=2 SV=1; (*TAIR) AT2G37040.1 (e_value=0.0) | Symbols: PAL1, ATPAL1 | PHE ammonia lyase 1 | chr2:15557602-15560237 REVERSE LENGTH=725;
isotig00299	AB_C	AB_C	Nsyl09781;Ntab09709;Ntom13561	(*GB) gi|296083232|emb|CBI22868.3| (e_value=0.0) 1; (*TAIR) AT4G16170.1 (e_value=9e-102) 1;
isotig00319	AC_B	AC_B	Nsyl07502;Ntab09164;Ntom11653	(*GB) gi|225465179|ref|XP_002263223.1| (e_value=6e-65) PREDICTED: uncharacterized protein LOC100262558 [Vitis vinifera]; (*TAIR) AT4G24290.2 (e_value=6e-64) | Symbols: | MAC/Perforin domain-containing protein | chr4:12594856-12597815 FORWARD LENGTH=606;
isotig00322	AC_B	AC_B	Nsyl27610;Ntab10333;Ntom03120	(*GB) gi|255549776|ref|XP_002515939.1| (e_value=2e-86) conserved hypothetical protein [Ricinus communis]; (*SWP) sp|Q9LI74|CHUP1_ARATH (e_value=1e-45) Protein CHUP1, chloroplastic OS=Arabidopsis thaliana GN=CHUP1 PE=1 SV=1; (*TAIR) AT1G52080.1 (e_value=3e-63) | Symbols: AR791 | actin binding protein family | chr1:19369788-19371862 FORWARD LENGTH=573;
isotig00324	AC_B	AC_B	Nsyl08018;Ntab09666;Ntom24691	(*GB) gi|255553749|ref|XP_002517915.1| (e_value=0.0) transferase, transferring glycosyl groups, putative [Ricinus communis]; (*SWP) sp|Q9ZT82|CALSC_ARATH (e_value=0.0) Callose synthase 12 OS=Arabidopsis thaliana GN=CALS12 PE=1 SV=1; (*TAIR) AT4G03550.1 (e_value=0.0) | Symbols: ATGSL05, GSL05, ATGSL5, PMR4, GSL5 | glucan synthase-like 5 | chr4:1573513-1579195 FORWARD LENGTH=1780;
isotig00328	AB_AC	AB_AC	Nsyl09355;Ntab06037;Ntom02602	(*GB) gi|71493366|gb|AAZ32787.1| (e_value=1e-133) cellulose synthase-like protein CslE [Nicotiana tabacum]; (*SWP) sp|Q651X6|CSLE6_ORYSJ (e_value=3e-85) Cellulose synthase-like protein E6 OS=Oryza sativa subsp. japonica GN=CSLE6 PE=2 SV=1; (*TAIR) AT1G55850.1 (e_value=6e-74) | Symbols: ATCSLE1, CSLE1 | cellulose synthase like E1 | chr1:20876752-20879414 FORWARD LENGTH=729;
isotig00334	ABC_A	ABC_A	Nsyl04389;Ntab05184;Ntab05186;Ntom04239	(*GB) gi|47571341|gb|AAT35816.1| (e_value=9e-166) chloroplast phosphate transporter precursor [Solanum tuberosum]; (*SWP) sp|Q38954|PHT21_ARATH (e_value=4e-116) Inorganic phosphate transporter 2-1, chloroplastic OS=Arabidopsis thaliana GN=PHT2-1 PE=1 SV=1; (*TAIR) AT3G26570.2 (e_value=3e-117) | Symbols: PHT2;1, ORF02 | phosphate transporter 2;1 | chr3:9756416-9758413 FORWARD LENGTH=587;
isotig00351	ABA_C	ABA_C	Nsyl13145;Ntab14028;Ntab17273;Ntom12084	(*GB) gi|224140199|ref|XP_002323472.1| (e_value=7e-126) predicted protein [Populus trichocarpa]; (*SWP) sp|Q9LZF6|CD48E_ARATH (e_value=4e-126) Cell division control protein 48 homolog E OS=Arabidopsis thaliana GN=CDC48E PE=1 SV=2; (*TAIR) AT5G03340.1 (e_value=3e-127) | Symbols: | ATPase, AAA-type, CDC48 protein | chr5:810091-813133 REVERSE LENGTH=810;
isotig00357	AC_B	AC_B	Nsyl02694;Ntab10244;Ntom08429	(*GB) gi|255559372|ref|XP_002520706.1| (e_value=1e-100) stromal antigen, putative [Ricinus communis]; (*SWP) sp|Q9D3E6|STAG1_MOUSE (e_value=2e-31) Cohesin subunit SA-1 OS=Mus musculus GN=Stag1 PE=1 SV=3; (*TAIR) AT2G47980.1 (e_value=7e-95) | Symbols: SCC3, ATSCC3 | sister-chromatid cohesion protein 3 | chr2:19631423-19636795 FORWARD LENGTH=1098;
isotig00360	AB_C	AB_C	Nsyl07299;Ntab14172;Ntom07224	(*GB) gi|225446219|ref|XP_002263443.1| (e_value=8e-174) PREDICTED: monogalactosyldiacylglycerol synthase 2, chloroplastic-like [Vitis vinifera]; (*SWP) sp|O82730|MGDG2_ARATH (e_value=2e-159) Monogalactosyldiacylglycerol synthase 2, chloroplastic OS=Arabidopsis thaliana GN=MGD2 PE=1 SV=1; (*TAIR) AT5G20410.1 (e_value=1e-160) | Symbols: MGD2, ATMGD2 | monogalactosyldiacylglycerol synthase 2 | chr5:…
isotig00413	AB_C	AB_C	Nsyl12851;Ntab01953;Ntab01957;Ntom09390	(*GB) gi|225452706|ref|XP_002282538.1| (e_value=0.0) PREDICTED: FACT complex subunit SSRP1 [Vitis vinifera]; (*SWP) sp|O04235|SSRP1_VICFA (e_value=0.0) FACT complex subunit SSRP1 OS=Vicia faba GN=SSRP1 PE=2 SV=1; (*TAIR) AT3G28730.1 (e_value=0.0) | Symbols: ATHMG, SSRP1, NFD, HMG | high mobility group | chr3:10784954-10788498 FORWARD LENGTH=646;
isotig00426	AC_B	AC_B	Nsyl15016;Ntab09603;Ntom26563	(*GB) gi|225440608|ref|XP_002273795.1| (e_value=0.0) PREDICTED: uncharacterized protein LOC100251006 [Vitis vinifera]; (*TAIR) AT3G09090.1 (e_value=0.0) | Symbols: DEX1 | defective in exine formation protein (DEX1) | chr3:2782912-2787552 REVERSE LENGTH=896;
isotig00445	AC_B	AC_B	Nsyl13616;Ntab04758;Ntom10815	(*GB) gi|255536795|ref|XP_002509464.1| (e_value=6e-34) eukaryotic translation initiation factor 3 subunit, putative [Ricinus communis]; (*SWP) sp|P56820|EIF3D_ARATH (e_value=8e-35) Eukaryotic translation initiation factor 3 subunit D OS=Arabidopsis thaliana GN=TIF3D1 PE=1 SV=1; (*TAIR) AT4G20980.3 (e_value=9e-36) | Symbols: | Eukaryotic translation initiation factor 3 subunit 7 (eIF-3) | chr4:112…
isotig00448	NA	AC_B	Nsyl08806;Ntab04542;Ntab04544;Ntom06785	(*GB) gi|1708059|sp|P80461.1|GSHRP_TOBAC (e_value=7e-141) RecName: Full=Glutathione reductase, chloroplastic; Short=GR; Short=GRase; Flags: Precursor; (*SWP) sp|P80461|GSHRP_TOBAC (e_value=4e-142) Glutathione reductase, chloroplastic (Fragment) OS=Nicotiana tabacum GN=GOR PE=1 SV=1; (*TAIR) AT3G54660.1 (e_value=3e-123) | Symbols: GR, EMB2360, ATGR2 | glutathione reductase | chr3:20230356-20233100…
isotig00450	AC_B	AC_B	Nsyl11118;Ntab09194;Ntom17028	(*GB) gi|297829924|ref|XP_002882844.1| (e_value=1e-101) hypothetical protein ARALYDRAFT_478777 [Arabidopsis lyrata subsp. lyrata]; (*SWP) sp|Q93ZX7|GAUT4_ARATH (e_value=5e-102) Probable galacturonosyltransferase 4 OS=Arabidopsis thaliana GN=GAUT4 PE=2 SV=1; (*TAIR) AT5G47780.1 (e_value=5e-103) | Symbols: GAUT4 | galacturonosyltransferase 4 | chr5:19347991-19350517 FORWARD LENGTH=616;
isotig00458	AB_C	AB_C	Nsyl07928;Ntab09850;Ntom29468	(*GB) gi|225442172|ref|XP_002275795.1| (e_value=5e-152) PREDICTED: phospholipid:diacylglycerol acyltransferase 1 [Vitis vinifera]; (*SWP) sp|P40345|PDAT_YEAST (e_value=8e-25) Phospholipid:diacylglycerol acyltransferase OS=Saccharomyces cerevisiae (strain ATCC 204508 / S288c) GN=LRO1 PE=1 SV=1; (*TAIR) AT5G13640.1 (e_value=1e-138) | Symbols: ATPDAT, PDAT, PDAT1 | phospholipid:diacylglycerol acyltr…
isotig00465	AB_C	AB_C	Nsyl02152;Ntab09442;Ntom02632	(*GB) gi|225448041|ref|XP_002273537.1| (e_value=0.0) PREDICTED: uncharacterized protein LOC100246257 [Vitis vinifera]; (*TAIR) AT5G24690.1 (e_value=4e-166) | Symbols: | Protein of unknown function (DUF3411) | chr5:8455783-8458513 REVERSE LENGTH=521;
isotig00476	AB_C	NA	\N	(*GB) gi|296082546|emb|CBI21551.3| (e_value=8e-151) unnamed protein product [Vitis vinifera]; (*SWP) sp|Q5RC80|RBM39_PONAB (e_value=1e-64) RNA-binding protein 39 OS=Pongo abelii GN=RBM39 PE=2 SV=1; (*TAIR) AT5G09880.1 (e_value=5e-146) | Symbols: | Splicing factor, CC1-like | chr5:3081646-3085179 REVERSE LENGTH=527;
isotig00495	NA	AB_C	Nsyl20977;Ntab25122;Ntom06660	(*GB) gi|225437598|ref|XP_002271147.1| (e_value=1e-111) PREDICTED: nodal modulator 1 [Vitis vinifera]; (*SWP) sp|P69849|NOMO3_HUMAN (e_value=4e-28) Nodal modulator 3 OS=Homo sapiens GN=NOMO3 PE=2 SV=2; (*TAIR) AT3G62360.1 (e_value=3e-99) | Symbols: | Carbohydrate-binding-like fold | chr3:23073020-23080455 REVERSE LENGTH=1227;
isotig00509	AB_C	AB_C	Nsyl07728;Ntab06436;Ntom10599	(*GB) gi|225469521|ref|XP_002272661.1| (e_value=7e-108) 1; (*SWP) sp|Q9SAK5|APL_ARATH (e_value=2e-39) Myb family transcription factor APL OS=Arabidopsis thaliana GN=APL PE=2 SV=2; (*TAIR) AT4G13640.1 (e_value=2e-55) | Symbols: UNE16 | Homeodomain-like superfamily protein | chr4:7936864-7938497 REVERSE LENGTH=292;
isotig00510	AB_C	AB_C	Nsyl07571;Ntab21352;Ntom04709	(*GB) gi|225464333|ref|XP_002272241.1| (e_value=4e-136) PREDICTED: probable cyclic nucleotide-gated ion channel 14 [Vitis vinifera]; (*SWP) sp|Q8L7Z0|CNG17_ARATH (e_value=7e-126) Probable cyclic nucleotide-gated ion channel 17 OS=Arabidopsis thaliana GN=CNGC17 PE=2 SV=1; (*TAIR) AT4G30360.1 (e_value=6e-127) | Symbols: ATCNGC17, CNGC17 | cyclic nucleotide-gated channel 17 | chr4:14855060-14857779 …
isotig00511	AC_B	AC_B	Nsyl13545;Ntab04795;Ntom06336	(*GB) gi|129881|sp|P21342.1|PFPA_SOLTU (e_value=0.0) RecName: Full=Pyrophosphate--fructose 6-phosphate 1-phosphotransferase subunit alpha; Short=PFP; AltName: Full=6-phosphofructokinase, pyrophosphate dependent; AltName: Full=PPi-PFK; AltName: Full=Pyrophosphate-dependent 6-phosphofructose-1-kinase; (*SWP) sp|P21342|PFPA_SOLTU (e_value=0.0) Pyrophosphate--fructose 6-phosphate 1-phosphotransferase…
isotig00515	NA	AB_C	Nsyl00949;Ntab10461;Ntom08776	(*GB) gi|225464483|ref|XP_002268591.1| (e_value=6e-144) PREDICTED: cleavage and polyadenylation specificity factor subunit 2 [Vitis vinifera]; (*SWP) sp|Q9LKF9|CPSF2_ARATH (e_value=2e-131) Cleavage and polyadenylation specificity factor subunit 2 OS=Arabidopsis thaliana GN=CPSF100 PE=1 SV=2; (*TAIR) AT5G23880.1 (e_value=1e-132) | Symbols: EMB1265, CPSF100, ESP5, ATCPSF100 | cleavage and polyadeny…
isotig00516	AC_B	NA	Nsyl06669;Ntab09910;Ntom19260	(*GB) gi|3107905|dbj|BAA25906.1| (e_value=0.0) leaf protein [Ipomoea nil]; (*SWP) sp|Q8S9D1|PP395_ARATH (e_value=8e-164) Pentatricopeptide repeat-containing protein At5g21222 OS=Arabidopsis thaliana GN=ATC401 PE=2 SV=1; (*TAIR) AT5G21222.1 (e_value=7e-165) | Symbols: | protein kinase family protein | chr5:7209422-7213700 FORWARD LENGTH=831;
isotig00529	AB_C	AB_C	\N	(*GB) gi|21064945|gb|AAM29184.1| (e_value=0.0) CDPK-like protein [Solanum tuberosum]; (*SWP) sp|A5A7I7|CDPK4_SOLTU (e_value=9e-78) Calcium-dependent protein kinase 4 OS=Solanum tuberosum GN=CPK4 PE=2 SV=1; (*TAIR) AT1G12580.1 (e_value=3e-127) | Symbols: PEPKR1 | phosphoenolpyruvate carboxylase-related kinase 1 | chr1:4283635-4285675 FORWARD LENGTH=522;
isotig00533	AC_B	AC_B	Nsyl04252;Ntab10801;Ntom06780	(*GB) gi|296088118|emb|CBI35507.3| (e_value=0.0) unnamed protein product [Vitis vinifera]; (*SWP) sp|Q9C5U8|HISX_ARATH (e_value=0.0) Histidinol dehydrogenase, chloroplastic OS=Arabidopsis thaliana GN=HDH PE=2 SV=1; (*TAIR) AT5G63890.2 (e_value=0.0) | Symbols: ATHDH, HISN8, HDH | histidinol dehydrogenase | chr5:25565600-25568104 REVERSE LENGTH=466;
isotig00545	AB_C	NA	Nsyl09330;Ntab09545;Ntom21270	(*GB) gi|224132418|ref|XP_002328264.1| (e_value=3e-131) predicted protein [Populus trichocarpa]; (*SWP) sp|Q3TPR7|T184C_MOUSE (e_value=3e-42) Transmembrane protein 184C OS=Mus musculus GN=Tmem184c PE=2 SV=1; (*TAIR) AT4G38360.1 (e_value=2e-130) | Symbols: LAZ1 | Protein of unknown function (DUF300) | chr4:17967389-17969170 FORWARD LENGTH=304;
isotig00552	AC_B	AC_B	Nsyl09399;Ntab10261;Ntom24410	(*GB) gi|6519872|dbj|BAA87934.1| (e_value=5e-174) L-galactono-gamma-lactone dehydrogenase [Nicotiana tabacum]; (*SWP) sp|O47881|GLDH_BRAOL (e_value=5e-141) L-galactono-1,4-lactone dehydrogenase, mitochondrial OS=Brassica oleracea PE=1 SV=1; (*TAIR) AT3G47930.1 (e_value=2e-141) | Symbols: ATGLDH, GLDH | L-galactono-1,4-lactone dehydrogenase | chr3:17684500-17687426 FORWARD LENGTH=610;
isotig00566	AC_B	AC_B	Nsyl07556;Ntab16359;Ntom08229	(*GB) gi|255541886|ref|XP_002512007.1| (e_value=2e-99) acetyl-CoA synthetase, putative [Ricinus communis]; (*SWP) sp|Q2NR28|ACSA_SODGM (e_value=2e-20) Acetyl-coenzyme A synthetase OS=Sodalis glossinidius (strain morsitans) GN=acs PE=3 SV=1; (*TAIR) AT5G23050.1 (e_value=2e-91) | Symbols: AAE17 | acyl-activating enzyme 17 | chr5:7731513-7735399 REVERSE LENGTH=721;
isotig00574	AB_C	AB_C	Nsyl18000;Ntab14878;Ntom07231	(*GB) gi|38044102|dbj|BAB89368.2| (e_value=1e-75) phosphoenolpyruvate carboxylase [Nicotiana sylvestris]; (*SWP) sp|P27154|CAPP_TOBAC (e_value=5e-77) Phosphoenolpyruvate carboxylase OS=Nicotiana tabacum GN=PPC PE=2 SV=1; (*TAIR) AT1G53310.3 (e_value=1e-68) | Symbols: ATPPC1, PEPC1, ATPEPC1, PPC1 | phosphoenolpyruvate carboxylase 1 | chr1:19884261-19888070 REVERSE LENGTH=967;
isotig00598	AB_C	AC_B	Nsyl07555;Ntab09684;Ntom18184	(*GB) gi|89474464|gb|ABD72959.1| (e_value=2e-132) 1; (*SWP) sp|Q69VG1|CIGR1_ORYSJ (e_value=3e-95) Chitin-inducible gibberellin-responsive protein 1 OS=Oryza sativa subsp. japonica GN=CIGR1 PE=2 SV=1; (*TAIR) AT5G48150.2 (e_value=5e-73) | Symbols: PAT1 | GRAS family transcription factor | chr5:19522497-19524053 REVERSE LENGTH=490;
isotig00601	AB_AC	AB_AC	Nsyl12460;Ntab04942;Ntab09307;Ntom06516	(*GB) gi|224108488|ref|XP_002314866.1| (e_value=2e-177) predicted protein [Populus trichocarpa]; (*SWP) sp|Q9M390|PTR1_ARATH (e_value=2e-94) Peptide transporter PTR1 OS=Arabidopsis thaliana GN=PTR1 PE=2 SV=1; (*TAIR) AT1G68570.1 (e_value=2e-167) | Symbols: | Major facilitator superfamily protein | chr1:25746811-25750110 FORWARD LENGTH=596;
isotig00604	AB_C	AB_C	Nsyl03764;Ntab10909;Ntom08939	(*GB) gi|224073724|ref|XP_002304143.1| (e_value=3e-33) predicted protein [Populus trichocarpa]; (*TAIR) AT1G54200.1 (e_value=5e-24) | Symbols: | unknown protein; BEST Arabidopsis thaliana protein match is: unknown protein (TAIR:AT3G13980.1); Has 1084 Blast hits to 581 proteins in 136 species: Archae - 0; Bacteria - 72; Metazoa - 212; Fungi - 78; Plants - 102; Viruses - 0; Other Eukaryotes - 620 (…
isotig00605	AB_C	AB_C	Nsyl03415;Ntab10808;Ntom19472	(*GB) gi|224110490|ref|XP_002315535.1| (e_value=3e-137) predicted protein [Populus trichocarpa]; (*SWP) sp|Q6IQ16|SPOPL_HUMAN (e_value=8e-31) Speckle-type POZ protein-like OS=Homo sapiens GN=SPOPL PE=2 SV=1; (*TAIR) AT3G06190.1 (e_value=1e-132) | Symbols: ATBPM2, BPM2 | BTB-POZ and MATH domain 2 | chr3:1874577-1876575 REVERSE LENGTH=406;
isotig00614	AB_AC	AB_AC	Nsyl03171;Ntab09135;Ntab14324;Ntom10345	(*GB) gi|224086413|ref|XP_002307886.1| (e_value=8e-168) sodium-dicarboxylate cotransporter [Populus trichocarpa]; (*SWP) sp|Q8LG88|TDT_ARATH (e_value=2e-155) Tonoplast dicarboxylate transporter OS=Arabidopsis thaliana GN=TDT PE=2 SV=2; (*TAIR) AT5G47560.1 (e_value=2e-156) | Symbols: ATTDT, ATSDAT, TDT | tonoplast dicarboxylate transporter | chr5:19287895-19290347 REVERSE LENGTH=540;
isotig00616	AC_B	AC_B	\N	(*GB) gi|225426485|ref|XP_002277144.1| (e_value=3e-133) PREDICTED: nuclear pore complex protein Nup98-Nup96-like isoform 1 [Vitis vinifera]; (*TAIR) AT1G10390.2 (e_value=2e-57) | Symbols: | Nucleoporin autopeptidase | chr1:3407265-3412045 REVERSE LENGTH=1041;
isotig00623	AC_B	AC_B	Nsyl07306;Ntab09848;Ntom32063	(*GB) gi|302399081|gb|ADL36835.1| (e_value=6e-124) TCP domain class transcription factor [Malus x domestica]; (*SWP) sp|P28769|TCPA_ARATH (e_value=7e-121) T-complex protein 1 subunit alpha OS=Arabidopsis thaliana GN=CCT1 PE=2 SV=1; (*TAIR) AT3G20050.1 (e_value=6e-122) | Symbols: ATTCP-1, TCP-1 | T-complex protein 1 alpha subunit | chr3:6998544-7002266 REVERSE LENGTH=545;
isotig00624	NA	AB_C	\N	(*GB) gi|255561303|ref|XP_002521662.1| (e_value=0.0) inositol or phosphatidylinositol kinase, putative [Ricinus communis]; (*SWP) sp|Q8I8U7|TRA1_DROME (e_value=3e-37) Transcription-associated protein 1 OS=Drosophila melanogaster GN=Nipped-A PE=1 SV=3; (*TAIR) AT4G36080.1 (e_value=0.0) | Symbols: | phosphotransferases, alcohol group as acceptor;binding;inositol or phosphatidylinositol kinases | ch…
isotig00642	AB_C	AB_C	Nsyl07277;Ntab04536;Ntom06284	(*GB) gi|114421|sp|P17614.1|ATPBM_NICPL (e_value=0.0) RecName: Full=ATP synthase subunit beta, mitochondrial; Flags: Precursor; (*SWP) sp|P17614|ATPBM_NICPL (e_value=0.0) ATP synthase subunit beta, mitochondrial OS=Nicotiana plumbaginifolia GN=ATPB PE=1 SV=1; (*TAIR) AT5G08680.1 (e_value=0.0) | Symbols: | ATP synthase alpha/beta family protein | chr5:2821992-2824683 FORWARD LENGTH=559;
isotig00643	AC_B	AC_B	Nsyl10003;Ntab11349;Ntom06194	(*GB) gi|225456106|ref|XP_002281466.1| (e_value=2e-133) PREDICTED: 66 kDa stress protein [Vitis vinifera]; (*SWP) sp|P90587|WD66_PHYPO (e_value=3e-73) 66 kDa stress protein OS=Physarum polycephalum PE=2 SV=1; (*TAIR) AT3G18060.1 (e_value=3e-126) | Symbols: | transducin family protein / WD-40 repeat family protein | chr3:6183880-6186788 FORWARD LENGTH=609;
isotig00653	AC_B	AC_B	\N	(*GB) gi|224132414|ref|XP_002328263.1| (e_value=7e-148) predicted protein [Populus trichocarpa]; (*SWP) sp|Q9SL48|SLY1_ARATH (e_value=2e-133) SEC1 family transport protein SLY1 OS=Arabidopsis thaliana GN=SLY1 PE=1 SV=1; (*TAIR) AT2G17980.1 (e_value=2e-134) | Symbols: ATSLY1 | Sec1/munc18-like (SM) proteins superfamily | chr2:7824352-7826404 FORWARD LENGTH=627;
isotig00658	AC_B	AC_B	Nsyl07260;Ntab03384;Ntom08212	(*GB) gi|225453084|ref|XP_002271135.1| (e_value=2e-72) 1; (*TAIR) AT1G71090.1 (e_value=1e-70) | Symbols: | Auxin efflux carrier family protein | chr1:26812551-26813924 FORWARD LENGTH=457;
isotig00679	AC_B	AC_B	Nsyl03503;Ntab11511;Ntom06361	(*GB) gi|255565415|ref|XP_002523698.1| (e_value=1e-114) AMP dependent CoA ligase, putative [Ricinus communis]; (*SWP) sp|Q9M0X9|4CLL7_ARATH (e_value=2e-109) 4-coumarate--CoA ligase-like 7 OS=Arabidopsis thaliana GN=4CLL7 PE=1 SV=1; (*TAIR) AT4G05160.1 (e_value=2e-110) | Symbols: | AMP-dependent synthetase and ligase family protein | chr4:2664451-2666547 FORWARD LENGTH=544;
isotig00691	AC_B	AC_B	Nsyl08973;Ntab10437;Ntom08040	(*GB) gi|15230646|ref|NP_187266.1| (e_value=3e-64) uncharacterized protein [Arabidopsis thaliana]; (*TAIR) AT3G06150.1 (e_value=2e-66) | Symbols: | unknown protein; BEST Arabidopsis thaliana protein match is: unknown protein (TAIR:AT5G19060.1); Has 61 Blast hits to 59 proteins in 10 species: Archae - 0; Bacteria - 0; Metazoa - 3; Fungi - 0; Plants - 58; Viruses - 0; Other Eukaryotes - 0 (source: …
isotig00697	NA	AB_C	Nsyl31840;Ntab09213;Ntom03391	(*GB) gi|225451866|ref|XP_002282329.1| (e_value=0.0) PREDICTED: sodium-coupled neutral amino acid transporter 4 [Vitis vinifera]; (*SWP) sp|Q9JHZ9|S38A3_RAT (e_value=1e-27) Sodium-coupled neutral amino acid transporter 3 OS=Rattus norvegicus GN=Slc38a3 PE=2 SV=1; (*TAIR) AT3G30390.2 (e_value=2e-179) | Symbols: | Transmembrane amino acid transporter family protein | chr3:11977112-11978827 REVERSE …
isotig00720	AC_B	AC_B	Nsyl08472;Ntab14574	(*GB) gi|225441143|ref|XP_002265706.1| (e_value=3e-173) PREDICTED: phosphatidylinositol-4-phosphate 5-kinase 9-like [Vitis vinifera]; (*SWP) sp|Q8L850|PI5K9_ARATH (e_value=1e-154) Phosphatidylinositol-4-phosphate 5-kinase 9 OS=Arabidopsis thaliana GN=PIP5K9 PE=1 SV=2; (*TAIR) AT3G09920.2 (e_value=1e-155) | Symbols: PIP5K9 | phosphatidyl inositol monophosphate 5 kinase | chr3:3040426-3043676 REVER…
isotig00722	AB_C	AB_C	Nsyl07676;Ntab09199;Ntom07783	(*GB) gi|225455762|ref|XP_002269751.1| (e_value=0.0) PREDICTED: probable phenylalanyl-tRNA synthetase beta chain [Vitis vinifera]; (*SWP) sp|Q9SGE9|SYFB_ARATH (e_value=0.0) Probable phenylalanine--tRNA ligase beta chain OS=Arabidopsis thaliana GN=At1g72550 PE=2 SV=1; (*TAIR) AT1G72550.2 (e_value=0.0) | Symbols: | tRNA synthetase beta subunit family protein | chr1:27319999-27323908 REVERSE LENGTH=…
isotig00725	AB_C	AB_C	Nsyl10495;Ntab17545;Ntom01366	(*GB) gi|224063106|ref|XP_002300995.1| (e_value=3e-14) predicted protein [Populus trichocarpa]; (*TAIR) AT4G08310.1 (e_value=4e-15) | Symbols: | FUNCTIONS IN: molecular_function unknown; INVOLVED IN: biological_process unknown; LOCATED IN: cellular_component unknown; EXPRESSED IN: 25 plant structures; EXPRESSED DURING: 13 growth stages; CONTAINS InterPro DOMAIN/s: Histone chaperone domain CHZ (In…
isotig00733	AB_AC	AB_AC	Nsyl02138;Ntab09539;Ntab11303;Ntom06275	(*GB) gi|27544006|dbj|BAC54827.1| (e_value=2e-149) vacuolar processing enzyme-1a [Nicotiana tabacum]; (*SWP) sp|P49043|VPE_CITSI (e_value=2e-117) Vacuolar-processing enzyme OS=Citrus sinensis PE=2 SV=1; (*TAIR) AT4G32940.1 (e_value=3e-118) | Symbols: GAMMA-VPE, GAMMAVPE | gamma vacuolar processing enzyme | chr4:15900557-15903161 REVERSE LENGTH=494;
isotig00746	AC_B	AC_B	Nsyl09059;Ntab17563;Ntom22291	(*GB) gi|224131042|ref|XP_002320987.1| (e_value=0.0) predicted protein [Populus trichocarpa]; (*SWP) sp|Q3UDW8|HGNAT_MOUSE (e_value=1e-21) Heparan-alpha-glucosaminide N-acetyltransferase OS=Mus musculus GN=Hgsnat PE=1 SV=2; (*TAIR) AT5G47900.1 (e_value=4e-117) | Symbols: | Protein of unknown function (DUF1624) | chr5:19392408-19394963 FORWARD LENGTH=440;
isotig00756	AB_C	AB_C	Nsyl07244;Ntab01707;Ntom06168	(*GB) gi|33317918|gb|AAQ04833.1|AF465780_1 (e_value=3e-160) 1; (*TAIR) AT4G19860.1 (e_value=1e-96) | Symbols: | alpha/beta-Hydrolases superfamily protein | chr4:10777655-10780260 REVERSE LENGTH=535;
isotig00760	AC_B	AC_B	Nsyl07408;Ntab04545;Ntom12479	(*GB) gi|12229632|sp|O24146.1|4CL2_TOBAC (e_value=0.0) RecName: Full=4-coumarate--CoA ligase 2; Short=4CL 2; AltName: Full=4-coumaroyl-CoA synthase 2; (*SWP) sp|O24146|4CL2_TOBAC (e_value=0.0) 4-coumarate--CoA ligase 2 OS=Nicotiana tabacum GN=4CL2 PE=2 SV=1; (*TAIR) AT1G51680.1 (e_value=0.0) | Symbols: 4CL1, 4CL.1, AT4CL1 | 4-coumarate:CoA ligase 1 | chr1:19159007-19161464 REVERSE LENGTH=561;
isotig00767	AB_AC	AB_AC	Nsyl07312;Ntab06588;Ntab21931;Ntom16325	(*GB) gi|23664357|gb|AAN39330.1| (e_value=0.0) telomere binding protein TBP1 [Nicotiana glutinosa]; (*SWP) sp|Q9FFY9|TRP4_ARATH (e_value=2e-85) Telomere repeat-binding protein 4 OS=Arabidopsis thaliana GN=TRP4 PE=1 SV=1; (*TAIR) AT5G13820.1 (e_value=2e-86) | Symbols: TBP1, ATBP-1, ATBP1, ATTBP1, HPPBF-1 | telomeric DNA binding protein 1 | chr5:4461694-4464355 FORWARD LENGTH=640;
isotig00775	AB_AC	AB_AC	Nsyl14901;Ntab04593;Ntab04595;Ntom06394	(*GB) gi|24370975|emb|CAA70968.2| (e_value=9e-71) amino acid transporter [Solanum tuberosum]; (*SWP) sp|P92934|AAP6_ARATH (e_value=5e-61) Amino acid permease 6 OS=Arabidopsis thaliana GN=AAP6 PE=1 SV=1; (*TAIR) AT5G49630.1 (e_value=6e-62) | Symbols: AAP6 | amino acid permease 6 | chr5:20142681-20146441 REVERSE LENGTH=481;
isotig00802	AB_AC	AB_AC	Nsyl07371;Ntab09139;Ntab09206;Ntom12394	(*GB) gi|56562179|emb|CAH60892.1| (e_value=1e-143) 1; (*SWP) sp|Q8VYW2|BAM9_ARATH (e_value=1e-97) Inactive beta-amylase 9 OS=Arabidopsis thaliana GN=BAM9 PE=2 SV=1; (*TAIR) AT5G18670.1 (e_value=1e-98) | Symbols: BMY3, BAM9 | beta-amylase 3 | chr5:6226138-6227999 FORWARD LENGTH=536;
isotig00809	AC_B	AC_B	Nsyl03596;Ntab03286;Ntom07486	(*GB) gi|255544892|ref|XP_002513507.1| (e_value=0.0) 2-oxoglutarate/malate translocator, chloroplast precursor, putative [Ricinus communis]; (*SWP) sp|Q41364|SOT1_SPIOL (e_value=0.0) 2-oxoglutarate/malate translocator, chloroplastic OS=Spinacia oleracea GN=SODIT1 PE=1 SV=1; (*TAIR) AT5G12860.1 (e_value=0.0) | Symbols: DiT1 | dicarboxylate transporter 1 | chr5:4059927-4061919 REVERSE LENGTH=557;
isotig00815	BC_A	BC_AA	Nsyl10440;Ntab04489;Ntab04490;Ntom19699	(*GB) gi|38325815|gb|AAR17080.1| (e_value=0.0) heat shock protein 70-3 [Nicotiana tabacum]; (*SWP) sp|P27322|HSP72_SOLLC (e_value=0.0) Heat shock cognate 70 kDa protein 2 OS=Solanum lycopersicum GN=HSC-2 PE=2 SV=1; (*TAIR) AT5G02500.1 (e_value=0.0) | Symbols: HSC70-1, HSP70-1, AT-HSC70-1, HSC70 | heat shock cognate protein 70-1 | chr5:554055-556334 REVERSE LENGTH=651;
isotig00852	NA	AB_C	Nsyl02623;Ntab11058;Ntom12031	(*GB) gi|32400274|emb|CAE00640.1| (e_value=1e-101) putative mitogen-activated protein kinase 1 [Medicago sativa]; (*SWP) sp|Q39008|M3K1_ARATH (e_value=2e-78) Mitogen-activated protein kinase kinase kinase 1 OS=Arabidopsis thaliana GN=MEKK1 PE=1 SV=2; (*TAIR) AT4G08500.1 (e_value=1e-79) | Symbols: MEKK1, ATMEKK1, MAPKKK8, ARAKIN | MAPK/ERK kinase kinase 1 | chr4:5404272-5407062 REVERSE LENGTH=608;
isotig00863	AB_C	AB_C	Nsyl07383;Ntab04591;Ntom29807	(*GB) gi|164431178|gb|ABY55855.1| (e_value=6e-50) S-adenosylmethionine decarboxylase 2 [Solanum lycopersicum]; (*SWP) sp|O80402|DCAM_NICSY (e_value=5e-41) S-adenosylmethionine decarboxylase proenzyme OS=Nicotiana sylvestris GN=SAMDC1 PE=2 SV=1; (*TAIR) AT3G02470.4 (e_value=8e-38) | Symbols: | S-adenosylmethionine decarboxylase | chr3:510223-511323 FORWARD LENGTH=366;
isotig00869	AB_AC	AB_AC	Nsyl06577;Ntab13504;Ntab14092;Ntom16115	(*GB) gi|225455104|ref|XP_002268568.1| (e_value=2e-103) PREDICTED: uncharacterized protein LOC100241849 [Vitis vinifera]; (*TAIR) AT5G53420.1 (e_value=1e-69) | Symbols: | CCT motif family protein | chr5:21673683-21675469 FORWARD LENGTH=264;
isotig00872	AC_B	AC_B	Nsyl10502;Ntab09415;Ntom21459	(*GB) gi|224129218|ref|XP_002320530.1| (e_value=0.0) predicted protein [Populus trichocarpa]; (*SWP) sp|P94026|RBCMT_TOBAC (e_value=1e-24) Ribulose-1,5 bisphosphate carboxylase/oxygenase large subunit N-methyltransferase, chloroplastic OS=Nicotiana tabacum GN=RBCMT PE=2 SV=1; (*TAIR) AT3G07670.1 (e_value=0.0) | Symbols: | Rubisco methyltransferase family protein | chr3:2451651-2454617 FORWARD LEN…
isotig00887	AB_C	AB_C	Nsyl07257;Ntab12477;Ntab26393;Ntom12026	(*GB) gi|225461876|ref|XP_002265352.1| (e_value=1e-74) PREDICTED: uncharacterized protein LOC100241265 [Vitis vinifera]; (*TAIR) AT5G55610.1 (e_value=3e-62) | Symbols: | unknown protein; LOCATED IN: mitochondrion, chloroplast, plastid, membrane; EXPRESSED IN: 25 plant structures; EXPRESSED DURING: 13 growth stages; Has 1807 Blast hits to 1807 proteins in 277 species: Archae - 0; Bacteria - 0; Met…
isotig00896	AB_AC	AC_B	Nsyl01052;Ntab09151;Ntab09212;Ntom06265	(*GB) gi|1705613|sp|P49319.2|CATA1_TOBAC (e_value=0.0) RecName: Full=Catalase isozyme 1; AltName: Full=Salicylic acid-binding protein; Short=SABP; (*SWP) sp|P49319|CATA1_TOBAC (e_value=0.0) Catalase isozyme 1 OS=Nicotiana tabacum GN=CAT-1 PE=1 SV=2; (*TAIR) AT4G35090.1 (e_value=0.0) | Symbols: CAT2 | catalase 2 | chr4:16700937-16703215 REVERSE LENGTH=492;
isotig00898	AB_AC	AB_AC	Nsyl07601;Ntab09385;Ntab14395;Ntom06205	(*GB) gi|297739701|emb|CBI29883.3| (e_value=2e-85) unnamed protein product [Vitis vinifera]; (*SWP) sp|P42784|CTPA_SYNP2 (e_value=3e-43) Carboxyl-terminal-processing protease OS=Synechococcus sp. (strain ATCC 27264 / PCC 7002 / PR-6) GN=ctpA PE=3 SV=2; (*TAIR) AT3G57680.1 (e_value=6e-81) | Symbols: | Peptidase S41 family protein | chr3:21381054-21383629 FORWARD LENGTH=519;
isotig00908	AC_B	AC_B	Nsyl07392;Ntab04603;Ntom10298	(*GB) gi|283971022|gb|AAT68188.2| (e_value=0.0) 1; (*SWP) sp|Q84KG5|CCD_CROSA (e_value=0.0) Carotenoid 9,10(9',10')-cleavage dioxygenase OS=Crocus sativus GN=CCD PE=1 SV=1; (*TAIR) AT3G63520.1 (e_value=0.0) | Symbols: CCD1, ATCCD1, ATNCED1, NCED1 | carotenoid cleavage dioxygenase 1 | chr3:23452940-23455896 FORWARD LENGTH=538;
isotig00909	AB_C	AB_C	Nsyl17030;Ntab18300;Ntom06715	(*GB) gi|225432963|ref|XP_002284428.1| (e_value=4e-103) PREDICTED: MATH domain-containing protein At5g43560-like [Vitis vinifera]; (*TAIR) AT1G04300.3 (e_value=2e-33) | Symbols: | TRAF-like superfamily protein | chr1:1148818-1153895 REVERSE LENGTH=1082;
isotig00914	AC_B	AC_B	Nsyl09656;Ntab12063;Ntom03316	(*GB) gi|224135099|ref|XP_002321983.1| (e_value=5e-109) predicted protein [Populus trichocarpa]; (*SWP) sp|O95714|HERC2_HUMAN (e_value=1e-20) E3 ubiquitin-protein ligase HERC2 OS=Homo sapiens GN=HERC2 PE=1 SV=2; (*TAIR) AT3G26100.1 (e_value=5e-101) | Symbols: | Regulator of chromosome condensation (RCC1) family protein | chr3:9538458-9540149 FORWARD LENGTH=432;
isotig00923	AC_B	AC_B	Nsyl22462;Ntab09183;Ntom09755	(*GB) gi|255559348|ref|XP_002520694.1| (e_value=1e-134) shikimate dehydrogenase, putative [Ricinus communis]; (*SWP) sp|Q9SQT8|DHQSD_ARATH (e_value=2e-74) Bifunctional 3-dehydroquinate dehydratase/shikimate dehydrogenase, chloroplastic OS=Arabidopsis thaliana GN=EMB3004 PE=1 SV=1; (*TAIR) AT3G06350.1 (e_value=1e-75) | Symbols: EMB3004, MEE32 | dehydroquinate dehydratase, putative / shikimate dehy…
isotig00940	BC_A	BC_A	Nsyl07744;Ntab24794;Ntom06226	(*GB) gi|166234052|sp|A5A7I8.1|CDPK5_SOLTU (e_value=9e-100) RecName: Full=Calcium-dependent protein kinase 5; Short=CDPK 5; Short=StCDPK5; (*SWP) sp|A5A7I8|CDPK5_SOLTU (e_value=6e-101) Calcium-dependent protein kinase 5 OS=Solanum tuberosum GN=CPK5 PE=2 SV=1; (*TAIR) AT4G35310.1 (e_value=1e-88) | Symbols: CPK5, ATCPK5 | calmodulin-domain protein kinase 5 | chr4:16802436-16804628 FORWARD LENGTH=55…
isotig00948	AB_C	AB_C	Nsyl03291;Ntab05011;Ntom14588	(*GB) gi|12585316|sp|Q9M4G4.1|PGMC_SOLTU (e_value=2e-141) RecName: Full=Phosphoglucomutase, cytoplasmic; Short=PGM; AltName: Full=Glucose phosphomutase; (*SWP) sp|Q9M4G4|PGMC_SOLTU (e_value=1e-142) Phosphoglucomutase, cytoplasmic OS=Solanum tuberosum GN=PGM1 PE=2 SV=1; (*TAIR) AT1G23190.1 (e_value=2e-134) | Symbols: PGM3 | Phosphoglucomutase/phosphomannomutase family protein | chr1:8219946-822418…
isotig00950	AB_C	AB_C	Nsyl08562;Ntab12321;Ntom19043	(*GB) gi|225437585|ref|XP_002270857.1| (e_value=4e-121) 1; (*TAIR) AT1G56460.1 (e_value=1e-65) | Symbols: | HIT zinc finger ;PAPA-1-like conserved region | chr1:21146765-21149468 FORWARD LENGTH=502;
isotig00954	AB_C	AB_C	Nsyl08127;Ntab12880;Ntom24793	(*GB) gi|225457901|ref|XP_002271105.1| (e_value=4e-155) PREDICTED: uncharacterized protein LOC100259195 [Vitis vinifera]; (*SWP) sp|B4G2G5|LST2_DROPE (e_value=5e-12) Lateral signaling target protein 2 homolog OS=Drosophila persimilis GN=GL23610 PE=3 SV=1; (*TAIR) AT1G20110.1 (e_value=4e-144) | Symbols: | RING/FYVE/PHD zinc finger superfamily protein | chr1:6971554-6974578 FORWARD LENGTH=601;
isotig00956	AB_AC	AB_AC	Nsyl09901;Ntab07222;Ntab07223;Ntom02594	(*GB) gi|3024020|sp|P56335.1|IF5A3_SOLTU (e_value=3e-87) RecName: Full=Eukaryotic translation initiation factor 5A-3; Short=eIF-5A-3; AltName: Full=eIF-4D; (*SWP) sp|P56335|IF5A3_SOLTU (e_value=2e-88) Eukaryotic translation initiation factor 5A-3 OS=Solanum tuberosum GN=EIF5A3 PE=2 SV=1; (*TAIR) AT1G13950.1 (e_value=3e-78) | Symbols: EIF-5A, ELF5A-1, ATELF5A-1, EIF5A | eukaryotic elongation facto…
isotig00976	AC_B	AC_B	Nsyl07760;Ntab09244;Ntom20949	(*GB) gi|225465060|ref|XP_002268013.1| (e_value=5e-160) PREDICTED: acetylornithine aminotransferase, mitochondrial [Vitis vinifera]; (*SWP) sp|O04866|ARGD_ALNGL (e_value=5e-157) Acetylornithine aminotransferase, mitochondrial OS=Alnus glutinosa GN=AG118 PE=2 SV=1; (*TAIR) AT1G80600.1 (e_value=3e-158) | Symbols: WIN1 | HOPW1-1-interacting 1 | chr1:30298675-30300513 REVERSE LENGTH=457;
isotig00981	AB_C	AB_C	Nsyl06579;Ntab09891;Ntom20122	(*GB) gi|16797908|gb|AAL29212.1|AF354454_1 (e_value=0.0) putative acyl-CoA synthetase [Capsicum annuum]; (*SWP) sp|O74976|FAT2_SCHPO (e_value=3e-119) Putative peroxisomal-coenzyme A synthetase OS=Schizosaccharomyces pombe (strain 972 / ATCC 24843) GN=SPCC1827.03c PE=1 SV=1; (*TAIR) AT3G48990.1 (e_value=0.0) | Symbols: | AMP-dependent synthetase and ligase family protein | chr3:18159031-18161294 R…
isotig00992	AC_B	BC_A	Nsyl03180;Ntab11639;Ntom07398	(*GB) gi|113129056|gb|ABI30334.1| (e_value=9e-74) Cys-3-His zinc finger protein [Capsicum annuum]; (*SWP) sp|Q9LUZ4|C3H66_ARATH (e_value=5e-67) Zinc finger CCCH domain-containing protein 66 OS=Arabidopsis thaliana GN=At5g58620 PE=2 SV=1; (*TAIR) AT5G58620.1 (e_value=5e-68) | Symbols: | zinc finger (CCCH-type) family protein | chr5:23693959-23695782 FORWARD LENGTH=607;
isotig00995	AB_C	AB_C	Nsyl07562;Ntab13200;Ntom10540	(*GB) gi|255558490|ref|XP_002520270.1| (e_value=2e-99) protein transporter, putative [Ricinus communis]; (*TAIR) AT1G21380.1 (e_value=3e-66) | Symbols: | Target of Myb protein 1 | chr1:7485806-7488032 REVERSE LENGTH=506;
isotig00996	AB_AC	AB_AC	Nsyl03642;Ntab11111;Ntab12695;Ntom06842	(*GB) gi|224126323|ref|XP_002329526.1| (e_value=3e-73) predicted protein [Populus trichocarpa]; (*SWP) sp|Q9M390|PTR1_ARATH (e_value=1e-31) Peptide transporter PTR1 OS=Arabidopsis thaliana GN=PTR1 PE=2 SV=1; (*TAIR) AT1G32450.1 (e_value=9e-68) | Symbols: NRT1.5 | nitrate transporter 1.5 | chr1:11715337-11719807 REVERSE LENGTH=614;
isotig00999	AC_B	AC_B	Nsyl03224;Ntab13896;Ntom06429	(*GB) gi|255579150|ref|XP_002530422.1| (e_value=1e-122) serine/threonine protein kinase, putative [Ricinus communis]; (*SWP) sp|Q0DCT8|G11A_ORYSJ (e_value=4e-110) Protein kinase G11A OS=Oryza sativa subsp. japonica GN=Os06g0291600 PE=2 SV=1; (*TAIR) AT5G47750.1 (e_value=1e-121) | Symbols: D6PKL2, PK5 | D6 protein kinase like 2 | chr5:19339947-19341864 REVERSE LENGTH=586;
isotig01001	AC_B	AC_B	Nsyl03664;Ntab14347;Ntom03385	(*GB) gi|171854665|dbj|BAG16522.1| (e_value=3e-169) putative MATE family transporter [Capsicum chinense]; (*SWP) sp|Q9LYT3|TT12_ARATH (e_value=1e-64) Protein TRANSPARENT TESTA 12 OS=Arabidopsis thaliana GN=TT12 PE=2 SV=1; (*TAIR) AT3G03620.1 (e_value=5e-101) | Symbols: | MATE efflux family protein | chr3:873904-876252 REVERSE LENGTH=500;
isotig01016	AC_B	AC_B	Nsyl15472;Ntab10929;Ntom04362	(*GB) gi|62183958|gb|AAX73299.1| (e_value=8e-126) putative permease I [Solanum lycopersicum]; (*SWP) sp|Q27GI3|NAT6_ARATH (e_value=3e-122) Nucleobase-ascorbate transporter 6 OS=Arabidopsis thaliana GN=NAT6 PE=2 SV=2; (*TAIR) AT5G62890.3 (e_value=3e-123) | Symbols: | Xanthine/uracil permease family protein | chr5:25243723-25247075 FORWARD LENGTH=532;
isotig01025	AB_C	AB_C	Nsyl08650;Ntab13018;Ntom07290	(*GB) gi|255539270|ref|XP_002510700.1| (e_value=6e-77) hypothetical protein RCOM_1601660 [Ricinus communis]; (*SWP) sp|Q9FII2|FK117_ARATH (e_value=6e-59) F-box/kelch-repeat protein At5g42350 OS=Arabidopsis thaliana GN=At5g42350 PE=2 SV=1; (*TAIR) AT5G42350.1 (e_value=6e-60) | Symbols: | Galactose oxidase/kelch repeat superfamily protein | chr5:16932106-16933797 FORWARD LENGTH=563;
isotig01031	AB_C	AB_C	Nsyl12538;Ntab24529;Ntab26462;Ntom06322	(*GB) gi|225451381|ref|XP_002264144.1| (e_value=1e-95) PREDICTED: nicastrin [Vitis vinifera]; (*SWP) sp|Q8GUM5|NICA_ARATH (e_value=3e-82) Nicastrin OS=Arabidopsis thaliana GN=At3g52640/At3g52650 PE=2 SV=1; (*TAIR) AT3G52640.2 (e_value=3e-83) | Symbols: | Zn-dependent exopeptidases superfamily protein | chr3:19515078-19520290 REVERSE LENGTH=705;
isotig01046	AB_C	AB_C	Nsyl07844;Ntab04986;Ntab04988;Ntom07170	(*GB) gi|77999245|gb|ABB16969.1| (e_value=0.0) unknown [Solanum tuberosum]; (*SWP) sp|Q9XF97|RL4_PRUAR (e_value=1e-173) 60S ribosomal protein L4 OS=Prunus armeniaca GN=RPL4 PE=2 SV=1; (*TAIR) AT3G09630.1 (e_value=6e-174) | Symbols: | Ribosomal protein L4/L1 family | chr3:2953813-2955444 FORWARD LENGTH=406;
isotig01047	AC_B	NA	Nsyl07866;Ntab16998;Ntom14668	(*GB) gi|2852991|gb|AAC02213.1| (e_value=4e-128) 1; (*SWP) sp|Q41342|ETR1_SOLLC (e_value=3e-129) Ethylene receptor 1 OS=Solanum lycopersicum GN=ETR1 PE=1 SV=1; (*TAIR) AT1G66340.1 (e_value=6e-108) | Symbols: ETR1, EIN1, ETR, AtETR1 | Signal transduction histidine kinase, hybrid-type, ethylene sensor | chr1:24734698-24737366 FORWARD LENGTH=738;
isotig01048	AC_B	AC_B	Nsyl07485;Ntab09152;Ntom14527	(*GB) gi|255539521|ref|XP_002510825.1| (e_value=3e-30) conserved hypothetical protein [Ricinus communis];
isotig01049	AB_AC	AB_AC	Nsyl08247;Ntab09270;Ntab09317;Ntom06590	(*GB) gi|2494076|sp|P93338.1|GAPN_NICPL (e_value=0.0) RecName: Full=NADP-dependent glyceraldehyde-3-phosphate dehydrogenase; AltName: Full=Glyceraldehyde-3-phosphate dehydrogenase [NADP+]; AltName: Full=Non-phosphorylating glyceraldehyde 3-phosphate dehydrogenase; AltName: Full=Triosephosphate dehydrogenase; (*SWP) sp|P93338|GAPN_NICPL (e_value=0.0) NADP-dependent glyceraldehyde-3-phosphate dehyd…
isotig01050	AB_C	AB_C	Nsyl08082;Ntab11161;Ntom06347	(*GB) gi|297736872|emb|CBI26073.3| (e_value=9e-98) unnamed protein product [Vitis vinifera]; (*SWP) sp|Q9LUS8|P2C40_ARATH (e_value=1e-85) Probable protein phosphatase 2C 40 OS=Arabidopsis thaliana GN=At3g16560 PE=2 SV=1; (*TAIR) AT3G16560.1 (e_value=1e-86) | Symbols: | Protein phosphatase 2C family protein | chr3:5636051-5637702 REVERSE LENGTH=493;
isotig01057	AB_C	AB_C	Nsyl07471;Ntab23745;Ntom06980	(*GB) gi|225436851|ref|XP_002271734.1| (e_value=1e-130) PREDICTED: LEC14B homolog [Vitis vinifera]; (*SWP) sp|Q40153|LE14B_LITER (e_value=4e-120) LEC14B protein OS=Lithospermum erythrorhizon PE=2 SV=1; (*TAIR) AT4G03020.1 (e_value=8e-129) | Symbols: | transducin family protein / WD-40 repeat family protein | chr4:1331704-1334472 REVERSE LENGTH=493;
isotig01061	AB_AC	AB_AC	Nsyl03755;Ntab04557;Ntab04559;Ntom06441	(*GB) gi|297744855|emb|CBI38269.3| (e_value=5e-90) 1; (*SWP) sp|Q8W486|Y1491_ARATH (e_value=3e-27) DUF246 domain-containing protein At1g04910 OS=Arabidopsis thaliana GN=At1g04910 PE=1 SV=1; (*TAIR) AT4G24530.1 (e_value=2e-84) | Symbols: | O-fucosyltransferase family protein | chr4:12667424-12669713 REVERSE LENGTH=519;
isotig01067	AC_B	NA	Nsyl07737;Ntab09179;Ntom09163	(*GB) gi|587562|emb|CAA56520.1| (e_value=0.0) mitochondrial processing peptidase [Solanum tuberosum]; (*SWP) sp|P29677|MPPA_SOLTU (e_value=0.0) Mitochondrial-processing peptidase subunit alpha OS=Solanum tuberosum GN=MPP PE=1 SV=1; (*TAIR) AT3G16480.1 (e_value=1e-129) | Symbols: MPPalpha | mitochondrial processing peptidase alpha subunit | chr3:5599906-5602716 FORWARD LENGTH=499;
isotig01077	AB_AC	AB_AC	Nsyl07341;Ntab09218;Ntab09294;Ntom06298	(*GB) gi|1864017|dbj|BAA09709.1| (e_value=0.0) elongation factor-1 alpha [Nicotiana tabacum]; (*SWP) sp|P43643|EF1A_TOBAC (e_value=0.0) Elongation factor 1-alpha OS=Nicotiana tabacum PE=2 SV=1; (*TAIR) AT5G60390.3 (e_value=0.0) | Symbols: | GTP binding Elongation factor Tu family protein | chr5:24289226-24290675 FORWARD LENGTH=449;
isotig01094	AB_AC	AB_AC	Nsyl07345;Ntab09246;Ntab10302;Ntom06757	(*GB) gi|255556097|ref|XP_002519083.1| (e_value=0.0) sugar transporter, putative [Ricinus communis]; (*SWP) sp|Q8VZ80|PLT5_ARATH (e_value=6e-166) Polyol transporter 5 OS=Arabidopsis thaliana GN=PLT5 PE=1 SV=2; (*TAIR) AT3G18830.1 (e_value=5e-167) | Symbols: ATPLT5, PMT5, ATPMT5 | polyol/monosaccharide transporter 5 | chr3:6489000-6491209 REVERSE LENGTH=539;
isotig01114	AB_AC	AB_AC	Nsyl07326;Ntab09191;Ntab09195;Ntom06418	(*GB) gi|6014931|sp|O80402.1|DCAM_NICSY (e_value=0.0) RecName: Full=S-adenosylmethionine decarboxylase proenzyme; Short=AdoMetDC; Short=SAMDC; Contains: RecName: Full=S-adenosylmethionine decarboxylase alpha chain; Contains: RecName: Full=S-adenosylmethionine decarboxylase beta chain; Flags: Precursor; (*SWP) sp|O80402|DCAM_NICSY (e_value=0.0) S-adenosylmethionine decarboxylase proenzyme OS=Nicot…
isotig01120	AC_B	AC_B	Nsyl20803;Ntab15362;Ntom20788	(*GB) gi|224146051|ref|XP_002325861.1| (e_value=5e-122) predicted protein [Populus trichocarpa]; (*SWP) sp|P55080|MFAP1_CHICK (e_value=5e-29) Microfibrillar-associated protein 1 OS=Gallus gallus GN=MFAP1 PE=2 SV=1; (*TAIR) AT4G08580.1 (e_value=2e-111) | Symbols: | microfibrillar-associated protein-related | chr4:5462190-5463718 FORWARD LENGTH=435;
isotig01123	AB_C	AC_B	Nsyl00102;Ntab24517;Ntom23066	(*GB) gi|225461754|ref|XP_002285533.1| (e_value=1e-143) PREDICTED: uncharacterized protein LOC100252018 [Vitis vinifera]; (*TAIR) AT3G14830.2 (e_value=4e-116) | Symbols: | unknown protein; FUNCTIONS IN: molecular_function unknown; INVOLVED IN: biological_process unknown; LOCATED IN: cellular_component unknown; BEST Arabidopsis thaliana protein match is: unknown protein (TAIR:AT1G53450.2); Has 353…
isotig01141	AC_B	AC_B	Nsyl07589;Ntab09198;Ntab13608;Ntom01891	(*GB) gi|78102508|sp|P68172.1|SAHH_NICSY (e_value=8e-154) RecName: Full=Adenosylhomocysteinase; Short=AdoHcyase; AltName: Full=Cytokinin-binding protein CBP57; AltName: Full=S-adenosyl-L-homocysteine hydrolase; (*SWP) sp|P68173|SAHH_TOBAC (e_value=4e-155) Adenosylhomocysteinase OS=Nicotiana tabacum GN=SAHH PE=2 SV=1; (*TAIR) AT4G13940.4 (e_value=4e-141) | Symbols: HOG1, SAHH1 | S-adenosyl-L-homoc…
isotig01158	AC_B	AC_B	Nsyl03414;Ntab04650;Ntom06354	(*GB) gi|225463912|ref|XP_002266398.1| (e_value=0.0) PREDICTED: histidine decarboxylase-like [Vitis vinifera]; (*SWP) sp|P54772|DCHS_SOLLC (e_value=3e-138) Histidine decarboxylase OS=Solanum lycopersicum GN=HDC PE=2 SV=1; (*TAIR) AT1G43710.1 (e_value=0.0) | Symbols: emb1075 | Pyridoxal phosphate (PLP)-dependent transferases superfamily protein | chr1:16486534-16488298 REVERSE LENGTH=482;
isotig01174	AB_AC	AB_AC	Nsyl07551;Ntab09171;Ntab09279;Ntom06223	(*GB) gi|219560127|gb|ACL27272.1| (e_value=0.0) catalase [Nicotiana benthamiana]; (*SWP) sp|P49315|CATA1_NICPL (e_value=0.0) Catalase isozyme 1 (Fragment) OS=Nicotiana plumbaginifolia GN=CAT1 PE=2 SV=1; (*TAIR) AT4G35090.1 (e_value=0.0) | Symbols: CAT2 | catalase 2 | chr4:16700937-16703215 REVERSE LENGTH=492;
isotig01196	AB_C	AB_C	Nsyl08291;Ntab09309;Ntom20615	(*GB) gi|18307504|emb|CAD21166.1| (e_value=6e-163) SDL-1 protein [Nicotiana plumbaginifolia]; (*TAIR) AT3G08550.1 (e_value=4e-131) | Symbols: ELD1, ABI8, KOB1 | elongation defective 1 protein / ELD1 protein | chr3:2596513-2599515 FORWARD LENGTH=533;
isotig01203	AB_C	AB_C	Nsyl19950;Ntab09327;Ntom13832	(*GB) gi|48093459|gb|AAT40106.1| (e_value=0.0) putative UDP-glucose dehydrogenase 2 [Nicotiana tabacum]; (*SWP) sp|Q9LIA8|UGDH1_ARATH (e_value=0.0) Probable UDP-glucose 6-dehydrogenase 1 OS=Arabidopsis thaliana GN=UGD1 PE=1 SV=1; (*TAIR) AT3G29360.2 (e_value=0.0) | Symbols: | UDP-glucose 6-dehydrogenase family protein | chr3:11267375-11268817 REVERSE LENGTH=480;
isotig01204	ACB_A	ACB_A	Nsyl07396;Ntab09350;Ntab10704;Ntom06306	(*GB) gi|302142926|emb|CBI20221.3| (e_value=4e-158) 1; (*TAIR) AT1G53210.1 (e_value=9e-151) | Symbols: | sodium/calcium exchanger family protein / calcium-binding EF hand family protein | chr1:19844790-19847533 FORWARD LENGTH=585;
isotig01208	AC_B	AC_B	Nsyl10217;Ntab23268;Ntom07091	(*GB) gi|224122568|ref|XP_002318869.1| (e_value=1e-83) predicted protein [Populus trichocarpa]; (*TAIR) AT5G51670.1 (e_value=6e-55) | Symbols: | Protein of unknown function (DUF668) | chr5:20993560-20995096 FORWARD LENGTH=474;
isotig01215	AC_B	AC_B	Nsyl03191;Ntab13002;Ntom14376	(*GB) gi|225445194|ref|XP_002284229.1| (e_value=0.0) PREDICTED: probable plastidic glucose transporter 2 [Vitis vinifera]; (*SWP) sp|Q9FYG3|PLST2_ARATH (e_value=0.0) Probable plastidic glucose transporter 2 OS=Arabidopsis thaliana GN=At1g67300 PE=2 SV=1; (*TAIR) AT1G67300.1 (e_value=0.0) | Symbols: | Major facilitator superfamily protein | chr1:25193832-25196751 REVERSE LENGTH=493;
isotig01222	AB_C	AB_C	Nsyl10840;Ntab09169;Ntom07519	(*GB) gi|297734945|emb|CBI17179.3| (e_value=1e-142) unnamed protein product [Vitis vinifera]; (*SWP) sp|Q9C8K2|AB12G_ARATH (e_value=5e-135) ABC transporter G family member 12 OS=Arabidopsis thaliana GN=ABCG12 PE=1 SV=1; (*TAIR) AT1G51500.1 (e_value=5e-136) | Symbols: CER5, D3, ABCG12, WBC12, ATWBC12 | ABC-2 type transporter family protein | chr1:19097967-19100972 REVERSE LENGTH=687;
isotig01225	AB_C	AB_C	Nsyl02159;Ntab05601;Ntom02530	(*GB) gi|225451866|ref|XP_002282329.1| (e_value=8e-151) PREDICTED: sodium-coupled neutral amino acid transporter 4 [Vitis vinifera]; (*SWP) sp|Q3U1J0|S38A5_MOUSE (e_value=1e-16) Sodium-coupled neutral amino acid transporter 5 OS=Mus musculus GN=Slc38a5 PE=2 SV=1; (*TAIR) AT3G30390.2 (e_value=3e-138) | Symbols: | Transmembrane amino acid transporter family protein | chr3:11977112-11978827 REVERSE …
isotig01228	AB_C	AB_C	Nsyl02943;Ntab13055;Ntom08940	(*GB) gi|73624747|gb|AAZ79231.1| (e_value=4e-147) cellulose synthase-like protein CslG [Nicotiana tabacum]; (*SWP) sp|Q0WVN5|CSLG3_ARATH (e_value=1e-90) Cellulose synthase-like protein G3 OS=Arabidopsis thaliana GN=CSLG3 PE=2 SV=2; (*TAIR) AT4G23990.1 (e_value=1e-91) | Symbols: ATCSLG3, CSLG3 | cellulose synthase like G3 | chr4:12456491-12460498 FORWARD LENGTH=751;
isotig01246	AC_B	AC_B	Nsyl07424;Ntab14553;Ntom23097	(*GB) gi|225448729|ref|XP_002275465.1| (e_value=3e-46) PREDICTED: uncharacterized aarF domain-containing protein kinase At5g05200, chloroplastic [Vitis vinifera]; (*SWP) sp|Q9ASX5|Y5520_ARATH (e_value=8e-46) Uncharacterized aarF domain-containing protein kinase At5g05200, chloroplastic OS=Arabidopsis thaliana GN=At5g05200 PE=1 SV=1; (*TAIR) AT5G05200.1 (e_value=9e-47) | Symbols: | Protein kinase …
isotig01247	NA	AC_B	Nsyl27234;Ntab23747;Ntom03237	(*GB) gi|297734269|emb|CBI15516.3| (e_value=0.0) unnamed protein product [Vitis vinifera]; (*SWP) sp|Q6P158|DHX57_HUMAN (e_value=8e-68) Putative ATP-dependent RNA helicase DHX57 OS=Homo sapiens GN=DHX57 PE=1 SV=2; (*TAIR) AT1G48650.2 (e_value=0.0) | Symbols: | DEA(D/H)-box RNA helicase family protein | chr1:17989517-17995169 REVERSE LENGTH=1206;
isotig01257	AC_B	NA	Nsyl03605;Ntab04668;Ntom05727	(*GB) gi|255577428|ref|XP_002529593.1| (e_value=9e-83) Serine carboxypeptidase, putative [Ricinus communis]; (*SWP) sp|P32826|SCP49_ARATH (e_value=8e-77) Serine carboxypeptidase-like 49 OS=Arabidopsis thaliana GN=SCPL49 PE=2 SV=2; (*TAIR) AT3G10410.1 (e_value=8e-78) | Symbols: SCPL49, CPY | SERINE CARBOXYPEPTIDASE-LIKE 49 | chr3:3235518-3238063 REVERSE LENGTH=516;
isotig01273	AB_C	AB_C	Nsyl10403;Ntab22089;Ntom06453	(*GB) gi|3021512|emb|CAA65503.1| (e_value=2e-163) isocitrate dehydrogenase (NADP+) [Nicotiana tabacum]; (*SWP) sp|Q06197|IDHC_SOYBN (e_value=1e-127) Isocitrate dehydrogenase [NADP] OS=Glycine max GN=IDH1 PE=2 SV=2; (*TAIR) AT5G14590.1 (e_value=1e-142) | Symbols: | Isocitrate/isopropylmalate dehydrogenase family protein | chr5:4703533-4706627 REVERSE LENGTH=485;
isotig01281	AB_C	AB_C	Nsyl07987;Ntab10775;Ntom04196	(*GB) gi|14530683|dbj|BAB61054.1| (e_value=2e-76) WRKY DNA-binding protein [Nicotiana tabacum]; (*SWP) sp|Q9ZQ70|WRKY3_ARATH (e_value=3e-36) Probable WRKY transcription factor 3 OS=Arabidopsis thaliana GN=WRKY3 PE=2 SV=1; (*TAIR) AT2G03340.1 (e_value=3e-37) | Symbols: WRKY3 | WRKY DNA-binding protein 3 | chr2:1014724-1016936 REVERSE LENGTH=513;
isotig01293	AB_C	AB_C	Nsyl07295;Ntab11760;Ntom02065	(*GB) gi|225435008|ref|XP_002281203.1| (e_value=1e-104) PREDICTED: uncharacterized protein LOC100248378 [Vitis vinifera]; (*TAIR) AT3G46450.1 (e_value=2e-94) | Symbols: | SEC14 cytosolic factor family protein / phosphoglyceride transfer family protein | chr3:17093297-17095319 REVERSE LENGTH=486;
isotig01297	AC_B	AC_B	Nsyl08154;Ntab09174;Ntom06529	(*GB) gi|225430997|ref|XP_002278934.1| (e_value=5e-89) 1; (*SWP) sp|Q9SWF9|ZFNL_PEA (e_value=2e-77) Zinc finger CCCH domain-containing protein ZFN-like OS=Pisum sativum PE=2 SV=1; (*TAIR) AT3G02830.1 (e_value=6e-61) | Symbols: ZFN1 | zinc finger protein 1 | chr3:614075-615916 FORWARD LENGTH=397;
isotig01298	AB_C	NA	Nsyl07434;Ntab09489;Ntom09955	(*GB) gi|297746254|emb|CBI16310.3| (e_value=0.0) unnamed protein product [Vitis vinifera]; (*SWP) sp|P04785|PDIA1_RAT (e_value=1e-75) Protein disulfide-isomerase OS=Rattus norvegicus GN=P4hb PE=1 SV=2; (*TAIR) AT5G60640.1 (e_value=2e-173) | Symbols: ATPDIL1-4, PDI2, ATPDI2, PDIL1-4 | PDI-like 1-4 | chr5:24371141-24373993 REVERSE LENGTH=597;
isotig01300	AB_C	AB_C	Nsyl23443;Ntab09265;Ntom07138	(*GB) gi|58013371|gb|AAW63039.1| (e_value=5e-83) plastidial delta-12 oleate desaturase [Olea europaea]; (*SWP) sp|P48627|FAD6C_BRANA (e_value=4e-84) Omega-6 fatty acid desaturase, chloroplastic OS=Brassica napus PE=2 SV=1; (*TAIR) AT4G30950.1 (e_value=9e-84) | Symbols: FAD6, FADC, SFD4 | fatty acid desaturase 6 | chr4:15057278-15059673 REVERSE LENGTH=448;
isotig01307	AC_B	AC_B	\N	(*GB) gi|255637109|gb|ACU18886.1| (e_value=1e-44) 1; (*SWP) sp|P81795|IF2G_RAT (e_value=3e-34) Eukaryotic translation initiation factor 2 subunit 3 OS=Rattus norvegicus GN=Eif2s3 PE=1 SV=2; (*TAIR) AT1G04170.1 (e_value=1e-44) | Symbols: EIF2 GAMMA | eukaryotic translation initiation factor 2 gamma subunit | chr1:1097423-1099702 FORWARD LENGTH=465;
isotig01341	AB_C	AB_C	Nsyl09202;Ntab12180;Ntom16465	(*GB) gi|171906300|gb|ACB56939.1| (e_value=5e-137) mannitol transporter [Artemisia annua]; (*SWP) sp|Q8VZ80|PLT5_ARATH (e_value=2e-120) Polyol transporter 5 OS=Arabidopsis thaliana GN=PLT5 PE=1 SV=2; (*TAIR) AT3G18830.1 (e_value=2e-121) | Symbols: ATPLT5, PMT5, ATPMT5 | polyol/monosaccharide transporter 5 | chr3:6489000-6491209 REVERSE LENGTH=539;
isotig01343	AB_C	AB_C	Nsyl08332;Ntab09399;Ntom06553	(*GB) gi|225443766|ref|XP_002270455.1| (e_value=0.0) 1; (*SWP) sp|Q39011|KSG7_ARATH (e_value=0.0) Shaggy-related protein kinase eta OS=Arabidopsis thaliana GN=ASK7 PE=1 SV=2; (*TAIR) AT4G18710.1 (e_value=0.0) | Symbols: BIN2, DWF12, UCU1, ATSK21, SK21 | Protein kinase superfamily protein | chr4:10296474-10298913 FORWARD LENGTH=380;
isotig01363	AB_C	AC_B	Nsyl08021;Ntab05532;Ntom19959	(*GB) gi|225437465|ref|XP_002273574.1| (e_value=6e-33) PREDICTED: mitochondrial nicotinamide adenine dinucleotide transporter 1 isoform 1 [Vitis vinifera]; (*TAIR) AT2G47490.1 (e_value=1e-31) | Symbols: ATNDT1, NDT1 | NAD+ transporter 1 | chr2:19487549-19489311 FORWARD LENGTH=312;
isotig01396	AC_B	NA	Nsyl03726;Ntab14398;Ntom19822	(*GB) gi|21105740|gb|AAM34769.1|AF509869_1 (e_value=3e-102) nam-like protein 6 [Petunia x hybrida]; (*TAIR) AT1G34190.1 (e_value=4e-29) | Symbols: anac017, NAC017 | NAC domain containing protein 17 | chr1:12451729-12453914 FORWARD LENGTH=557;
isotig01423	AC_B	AC_B	Nsyl13159;Ntab17963;Ntom20821	(*GB) gi|302143450|emb|CBI22011.3| (e_value=9e-122) unnamed protein product [Vitis vinifera]; (*SWP) sp|Q39012|KSG9_ARATH (e_value=6e-122) Shaggy-related protein kinase iota OS=Arabidopsis thaliana GN=ASK9 PE=2 SV=1; (*TAIR) AT1G06390.2 (e_value=5e-123) | Symbols: GSK1, ATGSK1, ATSK22, SK22, BIL2, ATSK2-3 | GSK3/SHAGGY-like protein kinase 1 | chr1:1946860-1950417 FORWARD LENGTH=407;
isotig01474	AB_AC	AB_AC	Nsyl07786;Ntab04744;Ntab04745;Ntom06571	(*GB) gi|5230841|gb|AAD41039.1|AF112538_1 (e_value=0.0) actin [Malva pusilla]; (*SWP) sp|P53492|ACT7_ARATH (e_value=0.0) Actin-7 OS=Arabidopsis thaliana GN=ACT7 PE=1 SV=1; (*TAIR) AT5G09810.1 (e_value=0.0) | Symbols: ACT7 | actin 7 | chr5:3052809-3054220 FORWARD LENGTH=377;
isotig01477	AB_C	AB_C	Nsyl07710;Ntab09257;Ntom30633	(*GB) gi|255579936|ref|XP_002530803.1| (e_value=0.0) 6-phosphogluconate dehydrogenase, putative [Ricinus communis]; (*SWP) sp|P21577|6PGD_SYNE7 (e_value=2e-144) 6-phosphogluconate dehydrogenase, decarboxylating OS=Synechococcus elongatus (strain PCC 7942) GN=gnd PE=1 SV=4; (*TAIR) AT3G02360.1 (e_value=0.0) | Symbols: | 6-phosphogluconate dehydrogenase family protein | chr3:482498-483958 FORWARD L…
isotig01480	AB_C	ABA_C	Nsyl12060;Ntab10576;Ntab19670;Ntom06431	(*GB) gi|297823853|ref|XP_002879809.1| (e_value=1e-66) radical SAM domain-containing protein [Arabidopsis lyrata subsp. lyrata]; (*SWP) sp|Q7NIV3|RLMN_GLOVI (e_value=4e-38) Ribosomal RNA large subunit methyltransferase N OS=Gloeobacter violaceus (strain PCC 7421) GN=rlmN PE=3 SV=1; (*TAIR) AT2G39670.2 (e_value=2e-68) | Symbols: | Radical SAM superfamily protein | chr2:16534303-16536986 FORWARD LE…
isotig01484	BC_A	BC_A	Nsyl25737;Ntab09375;Ntom25569	(*GB) gi|225459806|ref|XP_002285912.1| (e_value=1e-126) PREDICTED: T-complex protein 1 subunit beta [Vitis vinifera]; (*SWP) sp|Q4R6F8|TCPB_MACFA (e_value=5e-100) T-complex protein 1 subunit beta OS=Macaca fascicularis GN=CCT2 PE=2 SV=3; (*TAIR) AT5G20890.1 (e_value=2e-125) | Symbols: | TCP-1/cpn60 chaperonin family protein | chr5:7087020-7089906 REVERSE LENGTH=527;
isotig01485	AB_C	AB_C	Nsyl07688;Ntab27517;Ntom20501	(*GB) gi|225455149|ref|XP_002269623.1| (e_value=1e-106) PREDICTED: uncharacterized protein LOC100245198 [Vitis vinifera]; (*TAIR) AT3G49590.1 (e_value=2e-64) | Symbols: | Autophagy-related protein 13 | chr3:18377892-18380104 FORWARD LENGTH=603;
isotig01494	AC_B	AC_B	Nsyl10324;Ntab13249;Ntom32614	(*GB) gi|225466878|ref|XP_002264661.1| (e_value=5e-18) 1;
isotig01503	AB_C	AB_C	Nsyl15804;Ntab09336;Ntom27597	(*GB) gi|224089058|ref|XP_002308618.1| (e_value=0.0) predicted protein [Populus trichocarpa]; (*SWP) sp|P46644|AAT3_ARATH (e_value=0.0) Aspartate aminotransferase, chloroplastic OS=Arabidopsis thaliana GN=ASP3 PE=1 SV=1; (*TAIR) AT5G11520.1 (e_value=0.0) | Symbols: ASP3, YLS4 | aspartate aminotransferase 3 | chr5:3685257-3687721 REVERSE LENGTH=449;
isotig01511	AC_B	AC_B	Nsyl01819;Ntab14204;Ntom05031	(*GB) gi|255576205|ref|XP_002528996.1| (e_value=4e-48) conserved hypothetical protein [Ricinus communis]; (*SWP) sp|Q94CC0|Y5994_ARATH (e_value=3e-41) Uncharacterized protein At5g49945 OS=Arabidopsis thaliana GN=At5g49945 PE=1 SV=1; (*TAIR) AT4G24330.1 (e_value=5e-46) | Symbols: | Protein of unknown function (DUF1682) | chr4:12603848-12606229 REVERSE LENGTH=478;
isotig01514	AB_C	AB_C	Nsyl19700;Ntab09374;Ntom02487	(*GB) gi|225457767|ref|XP_002278193.1| (e_value=6e-148) PREDICTED: serine carboxypeptidase-like 42 [Vitis vinifera]; (*SWP) sp|Q9FH05|SCP42_ARATH (e_value=1e-140) Serine carboxypeptidase-like 42 OS=Arabidopsis thaliana GN=SCPL42 PE=2 SV=1; (*TAIR) AT5G42240.1 (e_value=9e-142) | Symbols: scpl42 | serine carboxypeptidase-like 42 | chr5:16888717-16890931 FORWARD LENGTH=473;
isotig01527	AB_C	AC_B	Nsyl12429;Ntab05314;Ntom21410	(*GB) gi|224129778|ref|XP_002328800.1| (e_value=0.0) predicted protein [Populus trichocarpa]; (*TAIR) AT2G23390.1 (e_value=8e-168) | Symbols: | CONTAINS InterPro DOMAIN/s: Protein of unknown function DUF482 (InterPro:IPR007434), Acyl-CoA N-acyltransferase (InterPro:IPR016181); Has 2165 Blast hits to 2163 proteins in 543 species: Archae - 0; Bacteria - 1044; Metazoa - 0; Fungi - 0; Plants - 33; Vi…
isotig01533	AC_B	AC_B	Nsyl07293;Ntab03370;Ntom06311	(*GB) gi|255540017|ref|XP_002511073.1| (e_value=2e-102) conserved hypothetical protein [Ricinus communis]; (*TAIR) AT5G61820.1 (e_value=1e-92) | Symbols: | FUNCTIONS IN: molecular_function unknown; INVOLVED IN: biological_process unknown; LOCATED IN: vacuole; EXPRESSED IN: 24 plant structures; EXPRESSED DURING: 15 growth stages; CONTAINS InterPro DOMAIN/s: Stress up-regulated Nod 19 (InterPro:IPR…
isotig01548	AC_B	AC_B	Nsyl07658;Ntab09543;Ntom12828	(*GB) gi|302399069|gb|ADL36829.1| (e_value=6e-120) TCP domain class transcription factor [Malus x domestica]; (*SWP) sp|Q3ZCI9|TCPQ_BOVIN (e_value=9e-67) T-complex protein 1 subunit theta OS=Bos taurus GN=CCT8 PE=1 SV=3; (*TAIR) AT3G03960.1 (e_value=4e-107) | Symbols: | TCP-1/cpn60 chaperonin family protein | chr3:1024432-1027604 FORWARD LENGTH=549;
isotig01562	AB_C	AB_C	Nsyl08108;Ntab09367;Ntom06681	(*GB) gi|40036995|gb|AAR37366.1| (e_value=0.0) beta-tubulin [Nicotiana attenuata]; (*SWP) sp|P46264|TBB2_SOLTU (e_value=0.0) Tubulin beta-2 chain OS=Solanum tuberosum GN=TUBB2 PE=2 SV=1; (*TAIR) AT1G75780.1 (e_value=0.0) | Symbols: TUB1 | tubulin beta-1 chain | chr1:28451378-28453602 REVERSE LENGTH=447;
isotig01569	AB_C	AB_C	Nsyl07857;Ntab09379;Ntom17036	(*GB) gi|479090|emb|CAA55655.1| (e_value=0.0) sulfate adenylyltransferase [Solanum tuberosum]; (*SWP) sp|O95340|PAPS2_HUMAN (e_value=2e-138) Bifunctional 3'-phosphoadenosine 5'-phosphosulfate synthase 2 OS=Homo sapiens GN=PAPSS2 PE=1 SV=2; (*TAIR) AT3G22890.1 (e_value=0.0) | Symbols: APS1 | ATP sulfurylase 1 | chr3:8112837-8114734 FORWARD LENGTH=463;
isotig01571	AB_C	AB_C	Nsyl18168;Ntab11293;Ntom09880	(*GB) gi|297798966|ref|XP_002867367.1| (e_value=7e-66) predicted protein [Arabidopsis lyrata subsp. lyrata]; (*SWP) sp|Q9SZW4|AHM3_ARATH (e_value=8e-67) Cadmium/zinc-transporting ATPase 3 OS=Arabidopsis thaliana GN=HMA2 PE=2 SV=1; (*TAIR) AT4G30110.1 (e_value=8e-68) | Symbols: HMA2, ATHMA2 | heavy metal atpase 2 | chr4:14720253-14724577 REVERSE LENGTH=951;
isotig01598	AB_C	AB_C	Nsyl18906;Ntab04764;Ntom13577	(*GB) gi|110349911|emb|CAJ19269.1| (e_value=2e-40) putative stress-induced protein [Solanum commersonii]; (*TAIR) AT5G17640.1 (e_value=4e-15) | Symbols: | Protein of unknown function (DUF1005) | chr5:5811047-5812429 REVERSE LENGTH=432;
isotig01616	AC_B	NA	Nsyl11114;Ntab16343;Ntab23445;Ntom27262	(*GB) gi|225429764|ref|XP_002280551.1| (e_value=2e-82) PREDICTED: uncharacterized protein LOC100245643 [Vitis vinifera]; (*SWP) sp|Q5R476|RN111_PONAB (e_value=6e-12) E3 ubiquitin-protein ligase Arkadia OS=Pongo abelii GN=RNF111 PE=2 SV=1; (*TAIR) AT5G10650.2 (e_value=2e-60) | Symbols: | RING/U-box superfamily protein | chr5:3365237-3367263 REVERSE LENGTH=525;
isotig01618	AB_C	AC_B	Nsyl07521;Ntab11522;Ntab23519;Ntom03499	(*GB) gi|297743237|emb|CBI36104.3| (e_value=1e-88) unnamed protein product [Vitis vinifera]; (*SWP) sp|Q9D8Z1|ASCC1_MOUSE (e_value=2e-18) Activating signal cointegrator 1 complex subunit 1 OS=Mus musculus GN=Ascc1 PE=2 SV=1; (*TAIR) AT3G16230.1 (e_value=2e-82) | Symbols: | Predicted eukaryotic LigT | chr3:5500991-5503303 FORWARD LENGTH=409;
isotig01619	AB_C	AB_C	Nsyl09434;Ntab11062;Ntab18259;Ntom00677	(*GB) gi|14029712|gb|AAK52801.1|AF363784_1 (e_value=6e-109) 1; (*SWP) sp|Q9C6P3|CDPKX_ARATH (e_value=3e-94) Calcium-dependent protein kinase 33 OS=Arabidopsis thaliana GN=CPK33 PE=2 SV=1; (*TAIR) AT1G50700.1 (e_value=3e-95) | Symbols: CPK33 | calcium-dependent protein kinase 33 | chr1:18782214-18784385 FORWARD LENGTH=521;
isotig01622	NA	AB_C	Nsyl26467;Ntab05950;Ntom26754	(*GB) gi|3811007|dbj|BAA34112.1| (e_value=8e-93) NADP specific isocitrate dehydrogenase [Daucus carota]; (*SWP) sp|P50218|IDHC_TOBAC (e_value=3e-93) Isocitrate dehydrogenase [NADP] OS=Nicotiana tabacum PE=2 SV=1; (*TAIR) AT1G54340.1 (e_value=2e-86) | Symbols: ICDH | isocitrate dehydrogenase | chr1:20283520-20286506 FORWARD LENGTH=416;
isotig01631	AC_B	AC_B	Nsyl19764;Ntab09899;Ntom27446	(*GB) gi|271278821|emb|CAY85529.1| (e_value=3e-51) Cop11 protein [Carica papaya]; (*SWP) sp|P45432|CSN1_ARATH (e_value=3e-31) COP9 signalosome complex subunit 1 OS=Arabidopsis thaliana GN=CSN1 PE=1 SV=2; (*TAIR) AT3G61140.1 (e_value=2e-32) | Symbols: FUS6, ATFUS6, CSN1, COP11, EMB78, ATSK31, SK31 | 26S proteasome, regulatory subunit Rpn7;Proteasome component (PCI) domain | chr3:22626335-22628895 …
isotig01635	NA	AC_B	Nsyl03338;Ntab14152;Ntom25151	(*GB) gi|225427659|ref|XP_002273920.1| (e_value=1e-49) 1; (*TAIR) AT4G19420.1 (e_value=1e-48) | Symbols: | Pectinacetylesterase family protein | chr4:10587504-10589807 REVERSE LENGTH=397;
isotig01662	AB_C	AB_C	Nsyl07788;Ntab09339;Ntom07126	(*GB) gi|2500521|sp|Q40468.1|IF415_TOBAC (e_value=0.0) RecName: Full=Eukaryotic initiation factor 4A-15; Short=eIF-4A-15; AltName: Full=ATP-dependent RNA helicase eIF4A-15; (*SWP) sp|Q40468|IF415_TOBAC (e_value=0.0) Eukaryotic initiation factor 4A-15 OS=Nicotiana tabacum PE=2 SV=1; (*TAIR) AT3G13920.1 (e_value=0.0) | Symbols: EIF4A1, RH4, TIF4A1 | eukaryotic translation initiation factor 4A1 | ch…
isotig01664	AB_C	AB_C	Nsyl07701;Ntab09440;Ntom03430	(*GB) gi|224116582|ref|XP_002317337.1| (e_value=1e-126) predicted protein [Populus trichocarpa]; (*SWP) sp|Q90512|ODO2_TAKRU (e_value=1e-86) Dihydrolipoyllysine-residue succinyltransferase component of 2-oxoglutarate dehydrogenase complex, mitochondrial (Fragment) OS=Takifugu rubripes GN=dlst PE=3 SV=1; (*TAIR) AT5G55070.1 (e_value=3e-125) | Symbols: | Dihydrolipoamide succinyltransferase | chr5:…
isotig01671	AB_C	AB_C	Nsyl08301;Ntab09349;Ntab23815;Ntom06494	(*GB) gi|242054715|ref|XP_002456503.1| (e_value=0.0) hypothetical protein SORBIDRAFT_03g037490 [Sorghum bicolor]; (*SWP) sp|Q41785|TBB8_MAIZE (e_value=0.0) Tubulin beta-8 chain OS=Zea mays GN=TUBB8 PE=2 SV=1; (*TAIR) AT5G12250.1 (e_value=0.0) | Symbols: TUB6 | beta-6 tubulin | chr5:3961317-3962971 REVERSE LENGTH=449;
isotig01675	NA	AB_C	Nsyl07721;Ntab09628;Ntom06643	(*GB) gi|296087843|emb|CBI35099.3| (e_value=2e-131) unnamed protein product [Vitis vinifera]; (*SWP) sp|A8K979|ERI2_HUMAN (e_value=2e-37) ERI1 exoribonuclease 2 OS=Homo sapiens GN=ERI2 PE=2 SV=2; (*TAIR) AT3G15140.1 (e_value=1e-16) | Symbols: | Polynucleotidyl transferase, ribonuclease H-like superfamily protein | chr3:5099712-5101717 REVERSE LENGTH=337;
isotig01682	AC_B	AC_B	Nsyl16431;Ntab11150;Ntom31360	(*GB) gi|224065468|ref|XP_002301825.1| (e_value=4e-110) predicted protein [Populus trichocarpa]; (*SWP) sp|Q9FKI0|FIMB2_ARATH (e_value=4e-87) Fimbrin-like protein 2 OS=Arabidopsis thaliana GN=FIM2 PE=2 SV=1; (*TAIR) AT5G48460.1 (e_value=8e-104) | Symbols: | Actin binding Calponin homology (CH) domain-containing protein | chr5:19636225-19639365 REVERSE LENGTH=654;
isotig01696	AB_C	AB_C	Nsyl07412;Ntab09439;Ntom23369	(*GB) gi|224114762|ref|XP_002316850.1| (e_value=0.0) Sec61 transport protein [Populus trichocarpa]; (*SWP) sp|Q54XK2|SC61A_DICDI (e_value=0.0) Protein transport protein Sec61 subunit alpha OS=Dictyostelium discoideum GN=sec61a PE=3 SV=1; (*TAIR) AT2G34250.2 (e_value=0.0) | Symbols: | SecY protein transport family protein | chr2:14462635-14464572 FORWARD LENGTH=475;
isotig01703	NA	AB_C	Nsyl08436;Ntab22223;Ntom10387	(*GB) gi|224084123|ref|XP_002307218.1| (e_value=1e-92) aromatic and neutral amino acid transporter [Populus trichocarpa]; (*SWP) sp|Q495N2|S36A3_HUMAN (e_value=6e-19) Proton-coupled amino acid transporter 3 OS=Homo sapiens GN=SLC36A3 PE=1 SV=2; (*TAIR) AT2G42005.1 (e_value=6e-83) | Symbols: | Transmembrane amino acid transporter family protein | chr2:17531323-17532564 REVERSE LENGTH=413;
isotig01715	ACA_B	ACA_B	Nsyl22341;Ntab09673;Ntab23543;Ntom03480	(*GB) gi|224122988|ref|XP_002318966.1| (e_value=0.0) predicted protein [Populus trichocarpa]; (*SWP) sp|Q71VM4|IMA1A_ORYSJ (e_value=0.0) Importin subunit alpha-1a OS=Oryza sativa subsp. japonica GN=Os01g0253300 PE=1 SV=2; (*TAIR) AT4G16143.2 (e_value=0.0) | Symbols: IMPA-2 | importin alpha isoform 2 | chr4:9134450-9137134 REVERSE LENGTH=535;
isotig01722	AB_C	AB_C	Nsyl07945;Ntab04857;Ntab04859;Ntom23546	(*GB) gi|81074221|gb|ABB55364.1| (e_value=0.0) aspartate aminotransferase-like [Solanum tuberosum]; (*SWP) sp|P46248|AAT5_ARATH (e_value=0.0) Aspartate aminotransferase, chloroplastic OS=Arabidopsis thaliana GN=ASP5 PE=1 SV=2; (*TAIR) AT4G31990.2 (e_value=0.0) | Symbols: ASP5, AAT3, ATAAT1 | aspartate aminotransferase 5 | chr4:15471074-15473521 REVERSE LENGTH=453;
isotig01737	AB_C	AB_C	Nsyl03462;Ntab10835;Ntom10067	(*GB) gi|296088176|emb|CBI35668.3| (e_value=1e-171) unnamed protein product [Vitis vinifera]; (*SWP) sp|Q9LYU8|AK1_ARATH (e_value=3e-168) Aspartokinase 1, chloroplastic OS=Arabidopsis thaliana GN=AK1 PE=1 SV=1; (*TAIR) AT5G13280.1 (e_value=2e-169) | Symbols: AK-LYS1, AK1, AK | aspartate kinase 1 | chr5:4249516-4252654 FORWARD LENGTH=569;
isotig01747	AC_B	AB_AC	Nsyl10243;Ntab01044;Ntab01047;Ntom00434	(*GB) gi|224112869|ref|XP_002316315.1| (e_value=5e-53) predicted protein [Populus trichocarpa]; (*SWP) sp|Q54K56|HEXB2_DICDI (e_value=2e-25) Beta-hexosaminidase subunit B2 OS=Dictyostelium discoideum GN=hexb2 PE=3 SV=1; (*TAIR) AT3G55260.1 (e_value=5e-52) | Symbols: HEXO1, ATHEX2 | beta-hexosaminidase 1 | chr3:20489317-20492858 FORWARD LENGTH=541;
isotig01760	BC_A	BC_A	Nsyl05393;Ntab22955;Ntom04411	(*GB) gi|225440606|ref|XP_002277969.1| (e_value=3e-108) PREDICTED: mRNA-capping enzyme [Vitis vinifera]; (*SWP) sp|O55236|MCE1_MOUSE (e_value=1e-23) mRNA-capping enzyme OS=Mus musculus GN=Rngtt PE=1 SV=1; (*TAIR) AT3G09100.2 (e_value=3e-94) | Symbols: | mRNA capping enzyme family protein | chr3:2788435-2792913 REVERSE LENGTH=672;
isotig01761	AB_C	AB_C	Nsyl07724;Ntab14950;Ntom08053	(*GB) gi|62824286|gb|AAY15746.1| (e_value=0.0) 1; (*SWP) sp|Q8C5L3|CNOT2_MOUSE (e_value=5e-12) CCR4-NOT transcription complex subunit 2 OS=Mus musculus GN=Cnot2 PE=2 SV=2; (*TAIR) AT1G07705.2 (e_value=7e-144) | Symbols: | NOT2 / NOT3 / NOT5 family | chr1:2382090-2385856 FORWARD LENGTH=614;
isotig01776	AC_B	AC_B	Nsyl09123;Ntab10539;Ntom02560	(*GB) gi|225430029|ref|XP_002281569.1| (e_value=6e-50) PREDICTED: pentatricopeptide repeat-containing protein At5g25630-like [Vitis vinifera]; (*SWP) sp|Q8GZ63|PP397_ARATH (e_value=9e-29) Pentatricopeptide repeat-containing protein At5g25630 OS=Arabidopsis thaliana GN=At5g25630 PE=2 SV=2; (*TAIR) AT5G25630.1 (e_value=9e-30) | Symbols: | Tetratricopeptide repeat (TPR)-like superfamily protein | ch…
isotig01782	AB_AC	AC_B	Nsyl07814;Ntab09418;Ntab09560;Ntom28707	(*GB) gi|403023|emb|CAA52979.1| (e_value=0.0) phosphate translocator [Nicotiana tabacum]; (*SWP) sp|P29463|TPT_SOLTU (e_value=0.0) Triose phosphate/phosphate translocator, chloroplastic OS=Solanum tuberosum GN=TPT PE=2 SV=1; (*TAIR) AT5G46110.1 (e_value=0.0) | Symbols: APE2, TPT | Glucose-6-phosphate/phosphate translocator-related | chr5:18697606-18700212 FORWARD LENGTH=410;
isotig01789	NA	AC_B	Nsyl08489;Ntab09359;Ntom10856	(*GB) gi|575942|dbj|BAA07681.1| (e_value=0.0) stearoyl-acyl carrier protein desaturase [Sesamum indicum]; (*SWP) sp|P22337|STAD_RICCO (e_value=0.0) Acyl-[acyl-carrier-protein] desaturase, chloroplastic OS=Ricinus communis PE=1 SV=1; (*TAIR) AT2G43710.1 (e_value=0.0) | Symbols: SSI2, FAB2 | Plant stearoyl-acyl-carrier-protein desaturase family protein | chr2:18120107-18122495 FORWARD LENGTH=401;
isotig01790	AB_C	AB_C	Nsyl12379;Ntab14130;Ntom16936	(*GB) gi|37983622|gb|AAR06292.1| (e_value=1e-75) SAICAR synthetase [Nicotiana tabacum]; (*SWP) sp|P38025|PUR7_ARATH (e_value=2e-33) Phosphoribosylaminoimidazole-succinocarboxamide synthase, chloroplastic OS=Arabidopsis thaliana GN=PUR7 PE=2 SV=2; (*TAIR) AT3G21110.2 (e_value=3e-34) | Symbols: PUR7, PURC | purin 7 | chr3:7402696-7405273 REVERSE LENGTH=411;
isotig01797	AC_B	AC_B	Nsyl07817;Ntab16444;Ntom06540	(*GB) gi|225435758|ref|XP_002285721.1| (e_value=0.0) PREDICTED: tubulin alpha-1 chain [Vitis vinifera]; (*SWP) sp|P20363|TBA3_ARATH (e_value=0.0) Tubulin alpha-3/alpha-5 chain OS=Arabidopsis thaliana GN=TUBA3 PE=2 SV=1; (*TAIR) AT5G19780.1 (e_value=0.0) | Symbols: TUA5 | tubulin alpha-5 | chr5:6687212-6688926 FORWARD LENGTH=450;
isotig01802	AC_B	AC_B	Nsyl07532;Ntab09281;Ntom10428	(*GB) gi|111227950|gb|ABH08964.1| (e_value=0.0) 1-deoxy-D-xylulose-5-phosphate reductoisomerase [Nicotiana tabacum]; (*SWP) sp|Q9XES0|DXR_MENPI (e_value=0.0) 1-deoxy-D-xylulose 5-phosphate reductoisomerase, chloroplastic OS=Mentha piperita GN=DXR PE=2 SV=2; (*TAIR) AT5G62790.1 (e_value=0.0) | Symbols: DXR, PDE129 | 1-deoxy-D-xylulose 5-phosphate reductoisomerase | chr5:25214358-25217292 REVERSE L…
isotig01816	AC_B	AC_B	Nsyl07917;Ntab05604;Ntab21138;Ntom07004	(*GB) gi|255555797|ref|XP_002518934.1| (e_value=6e-43) phosphatidylcholine transfer protein, putative [Ricinus communis]; (*TAIR) AT1G64720.1 (e_value=5e-32) | Symbols: CP5 | Polyketide cyclase/dehydrase and lipid transport superfamily protein | chr1:24046887-24048537 REVERSE LENGTH=385;
isotig01819	AC_B	AC_B	Nsyl07951;Ntab15929;Ntom09813	(*GB) gi|224107717|ref|XP_002314575.1| (e_value=2e-90) 60 kDa inner membrane protein [Populus trichocarpa]; (*SWP) sp|Q9FYL3|ALB31_ARATH (e_value=2e-89) ALBINO3-like protein 1, chloroplastic OS=Arabidopsis thaliana GN=ALB3L1 PE=2 SV=3; (*TAIR) AT1G24490.2 (e_value=2e-90) | Symbols: ALB4, ARTEMIS | OxaA/YidC-like membrane insertion protein | chr1:8682364-8684966 FORWARD LENGTH=462;
isotig01821	AB_C	AB_C	Nsyl09104;Ntab09460;Ntom07407	(*GB) gi|77416925|gb|ABA81858.1| (e_value=3e-47) brittle 1 protein-like [Solanum tuberosum]; (*TAIR) AT4G32400.1 (e_value=4e-23) | Symbols: EMB104, SHS1, EMB42, ATBT1 | Mitochondrial substrate carrier family protein | chr4:15638686-15640238 FORWARD LENGTH=392;
isotig01824	NA	AB_C	Nsyl20514;Ntab09464;Ntom14440	(*GB) gi|297739543|emb|CBI29725.3| (e_value=4e-87) unnamed protein product [Vitis vinifera]; (*SWP) sp|A5UA21|HIS1_HAEIE (e_value=2e-11) ATP phosphoribosyltransferase OS=Haemophilus influenzae (strain PittEE) GN=hisG PE=3 SV=1; (*TAIR) AT1G09795.1 (e_value=3e-73) | Symbols: ATATP-PRT2, HISN1B, ATP-PRT2 | ATP phosphoribosyl transferase 2 | chr1:3173588-3176690 FORWARD LENGTH=413;
isotig01829	AC_B	AC_B	Nsyl10815;Ntab14683;Ntom06558	(*GB) gi|189046708|sp|A5YVF1.1|SGS3_SOLLC (e_value=0.0) 1; (*SWP) sp|A5YVF1|SGS3_SOLLC (e_value=0.0) Protein SUPPRESSOR OF GENE SILENCING 3 OS=Solanum lycopersicum GN=SGS3 PE=1 SV=1; (*TAIR) AT5G23570.1 (e_value=5e-117) | Symbols: SGS3, ATSGS3 | XS domain-containing protein / XS zinc finger domain-containing protein-related | chr5:7943621-7945874 FORWARD LENGTH=625;
isotig01858	ACA_B	ACA_B	Nsyl09223;Ntab12132;Ntab18840;Ntom06622	(*GB) gi|11133833|sp|O04857.1|PP12_TOBAC (e_value=9e-32) RecName: Full=Serine/threonine-protein phosphatase PP1 isozyme 2; (*SWP) sp|O04857|PP12_TOBAC (e_value=4e-33) Serine/threonine-protein phosphatase PP1 isozyme 2 OS=Nicotiana tabacum GN=NPP2 PE=2 SV=1; (*TAIR) AT2G29400.1 (e_value=4e-23) | Symbols: TOPP1, PP1-AT | type one protein phosphatase 1 | chr2:12613789-12615283 REVERSE LENGTH=318;
isotig01866	AB_C	AB_C	\N	(*GB) gi|225429462|ref|XP_002278761.1| (e_value=3e-62) PREDICTED: uncharacterized protein LOC100259454 [Vitis vinifera]; (*TAIR) AT2G25970.1 (e_value=4e-42) | Symbols: | KH domain-containing protein | chr2:11071844-11075604 REVERSE LENGTH=632;
isotig01877	AB_C	AB_C	Nsyl17538;Ntab11947;Ntom24651	(*GB) gi|224108317|ref|XP_002314803.1| (e_value=1e-101) sulfate/bicarbonate/oxalate exchanger and transporter sat-1 [Populus trichocarpa]; (*SWP) sp|Q9SXS2|SUT33_ARATH (e_value=2e-94) Probable sulfate transporter 3.3 OS=Arabidopsis thaliana GN=SULTR3;3 PE=2 SV=2; (*TAIR) AT1G23090.1 (e_value=1e-95) | Symbols: AST91, SULTR3;3 | sulfate transporter 91 | chr1:8185238-8188954 REVERSE LENGTH=631;
isotig01897	NA	BC_A	Nsyl31294;Ntab09448;Ntom07340	(*GB) gi|9663767|emb|CAC01237.1| (e_value=3e-175) RNA Binding Protein 45 [Nicotiana plumbaginifolia]; (*SWP) sp|O60176|YG41_SCHPO (e_value=3e-54) Uncharacterized RNA-binding protein C23E6.01c OS=Schizosaccharomyces pombe (strain 972 / ATCC 24843) GN=SPBC23E6.01c PE=1 SV=2; (*TAIR) AT4G27000.1 (e_value=1e-124) | Symbols: ATRBP45C | RNA-binding (RRM/RBD/RNP motifs) family protein | chr4:13554983-13…
isotig01903	AB_C	AB_C	Nsyl09275;Ntab02056;Ntom07790	(*GB) gi|297745286|emb|CBI40366.3| (e_value=4e-80) unnamed protein product [Vitis vinifera]; (*SWP) sp|Q9DB96|NGDN_MOUSE (e_value=5e-27) Neuroguidin OS=Mus musculus GN=Ngdn PE=1 SV=1; (*TAIR) AT1G07840.3 (e_value=6e-64) | Symbols: | Sas10/Utp3/C1D family | chr1:2424603-2426131 FORWARD LENGTH=279;
isotig01905	AB_C	AB_C	Nsyl00584;Ntab01215;Ntom00792	(*GB) gi|38605706|sp|P06247.2|CYB6_TOBAC (e_value=2e-88) RecName: Full=Cytochrome b6; (*SWP) sp|P06247|CYB6_TOBAC (e_value=2e-89) Cytochrome b6 OS=Nicotiana tabacum GN=petB PE=2 SV=2; (*ITAG) ATCG00720.1 (e_value=7e-90) | Symbols: PETB | photosynthetic electron transfer B | chrC:74841-76292 FORWARD LENGTH=215;
isotig01918	AB_C	AB_C	Nsyl08444;Ntab13914;Ntom12712	(*GB) gi|2499946|sp|Q42942.1|PYR5_TOBAC (e_value=1e-69) RecName: Full=Uridine 5'-monophosphate synthase; Short=UMP synthase; Includes: RecName: Full=Orotate phosphoribosyltransferase; Short=OPRTase; Includes: RecName: Full=Orotidine 5'-phosphate decarboxylase; AltName: Full=OMPdecase; (*SWP) sp|Q42942|PYR5_TOBAC (e_value=8e-71) 1; (*TAIR) AT3G54470.1 (e_value=5e-48) | Symbols: | uridine 5'-monoph…
isotig01922	AB_C	AB_C	Nsyl07852;Ntab09523;Ntom13552	(*GB) gi|77999285|gb|ABB16989.1| (e_value=0.0) DnaJ-like protein [Solanum tuberosum]; (*SWP) sp|Q04960|DNJH_CUCSA (e_value=2e-175) DnaJ protein homolog OS=Cucumis sativus GN=DNAJ1 PE=2 SV=1; (*TAIR) AT3G44110.1 (e_value=1e-166) | Symbols: ATJ3, ATJ | DNAJ homologue 3 | chr3:15869115-15871059 REVERSE LENGTH=420;
isotig01928	AB_AC	AB_AC	Nsyl08024;Ntab09229;Ntab12473;Ntom30401	(*GB) gi|255574013|ref|XP_002527924.1| (e_value=7e-118) multidrug resistance pump, putative [Ricinus communis]; (*SWP) sp|Q9LYT3|TT12_ARATH (e_value=6e-77) Protein TRANSPARENT TESTA 12 OS=Arabidopsis thaliana GN=TT12 PE=2 SV=1; (*TAIR) AT1G12950.1 (e_value=7e-139) | Symbols: RSH2 | root hair specific 2 | chr1:4419849-4422462 FORWARD LENGTH=522;
isotig01929	AC_B	AC_B	Nsyl03444;Ntab04803;Ntab04805;Ntom06530	(*GB) gi|268376311|gb|ACZ04921.1| (e_value=0.0) actin 7-like protein [Pelargonium x hortorum]; (*SWP) sp|P53492|ACT7_ARATH (e_value=0.0) Actin-7 OS=Arabidopsis thaliana GN=ACT7 PE=1 SV=1; (*TAIR) AT5G09810.1 (e_value=0.0) | Symbols: ACT7 | actin 7 | chr5:3052809-3054220 FORWARD LENGTH=377;
isotig01940	AB_AC	AB_AC	Nsyl07879;Ntab09486;Ntab10038;Ntom26873	(*GB) gi|255568854|ref|XP_002525398.1| (e_value=5e-55) ATP-citrate synthase, putative [Ricinus communis]; (*SWP) sp|O13907|ACL2_SCHPO (e_value=5e-13) Probable ATP-citrate synthase subunit 2 OS=Schizosaccharomyces pombe (strain 972 / ATCC 24843) GN=SPAC22A12.16 PE=1 SV=1; (*TAIR) AT1G60810.1 (e_value=1e-55) | Symbols: ACLA-2 | ATP-citrate lyase A-2 | chr1:22388691-22390993 REVERSE LENGTH=423;
isotig01954	AC_B	AC_B	Nsyl31388;Ntab03404;Ntom08253	(*GB) gi|255644546|gb|ACU22776.1| (e_value=8e-139) 1; (*SWP) sp|Q84L30|RD23D_ARATH (e_value=1e-122) Putative DNA repair protein RAD23-4 OS=Arabidopsis thaliana GN=RAD23-4 PE=2 SV=2; (*TAIR) AT5G38470.1 (e_value=1e-123) | Symbols: RAD23D | Rad23 UV excision repair protein family | chr5:15404720-15407500 FORWARD LENGTH=378;
isotig01962	AB_AC	NA	Nsyl29594;Ntab01967;Ntab10883;Ntom31668	(*GB) gi|110377793|gb|ABG73417.1| (e_value=2e-123) chloroplast pigment-binding protein CP26 [Nicotiana tabacum]; (*SWP) sp|Q9XF89|CB5_ARATH (e_value=5e-110) Chlorophyll a-b binding protein CP26, chloroplastic OS=Arabidopsis thaliana GN=LHCB5 PE=2 SV=1; (*TAIR) AT4G10340.1 (e_value=5e-111) | Symbols: LHCB5 | light harvesting complex of photosystem II 5 | chr4:6408200-6409496 FORWARD LENGTH=280;
isotig01972	AC_B	AC_B	Nsyl07868;Ntab01116;Ntom06711	(*GB) gi|225443227|ref|XP_002270610.1| (e_value=1e-176) PREDICTED: probable serine incorporator [Vitis vinifera]; (*SWP) sp|A7S4N4|SERIC_NEMVE (e_value=1e-36) Probable serine incorporator OS=Nematostella vectensis GN=serinc PE=3 SV=1; (*TAIR) AT1G16180.1 (e_value=4e-176) | Symbols: | Serinc-domain containing serine and sphingolipid biosynthesis protein | chr1:5540905-5542670 FORWARD LENGTH=412;
isotig01981	AB_C	AB_C	Nsyl07727;Ntab18701;Ntom19331	(*GB) gi|118486445|gb|ABK95062.1| (e_value=1e-55) unknown [Populus trichocarpa]; (*SWP) sp|Q8W4H1|GAT26_ARATH (e_value=4e-37) GATA transcription factor 26 OS=Arabidopsis thaliana GN=GATA26 PE=2 SV=1; (*TAIR) AT4G17570.1 (e_value=4e-38) | Symbols: GATA26 | GATA transcription factor 26 | chr4:9784329-9786974 REVERSE LENGTH=510;
isotig01993	AB_AC	AB_AC	Nsyl01183;Ntab01776;Ntab01778;Ntom09600	(*GB) gi|156601584|gb|ABU86872.1| (e_value=1e-46) dehydrate responsive element-binding protein [Populus euphratica]; (*SWP) sp|Q8H1E4|RAP24_ARATH (e_value=6e-35) Ethylene-responsive transcription factor RAP2-4 OS=Arabidopsis thaliana GN=RAP2-4 PE=1 SV=1; (*TAIR) AT1G78080.1 (e_value=6e-36) | Symbols: RAP2.4 | related to AP2 4 | chr1:29364790-29365794 FORWARD LENGTH=334;
isotig01998	AB_C	AB_C	Nsyl13475;Ntab16958;Ntom10342	(*GB) gi|255569810|ref|XP_002525869.1| (e_value=3e-160) conserved hypothetical protein [Ricinus communis]; (*SWP) sp|Q91W34|CP058_MOUSE (e_value=4e-28) UPF0420 protein C16orf58 homolog OS=Mus musculus PE=2 SV=1; (*TAIR) AT5G49820.1 (e_value=1e-148) | Symbols: EMB1879, RUS6 | Protein of unknown function, DUF647 | chr5:20246753-20249432 REVERSE LENGTH=497;
isotig02013	AB_C	NA	Nsyl08846;Ntab09991;Ntom32634	(*GB) gi|297737778|emb|CBI26979.3| (e_value=3e-98) 1; (*TAIR) AT1G15030.1 (e_value=3e-75) | Symbols: | Protein of unknown function (DUF789) | chr1:5177895-5179853 FORWARD LENGTH=360;
isotig02047	BC_A	NA	Nsyl06309;Ntab09773;Ntom10661	(*GB) gi|224088146|ref|XP_002308343.1| (e_value=1e-124) predicted protein [Populus trichocarpa]; (*SWP) sp|Q9UWY6|DGGGP_SULSO (e_value=1e-12) Digeranylgeranylglyceryl phosphate synthase OS=Sulfolobus solfataricus (strain ATCC 35092 / DSM 1617 / JCM 11322 / P2) GN=ubiA-2 PE=1 SV=1; (*TAIR) AT3G11945.2 (e_value=1e-124) | Symbols: PDS2, ATHST, HST | homogentisate prenyltransferase | chr3:3780041-378…
isotig02059	NA	AC_B	Nsyl02276;Ntab09635;Ntom03553	(*GB) gi|255642503|gb|ACU21515.1| (e_value=2e-20) 1; (*SWP) sp|Q9C7Z9|SCP18_ARATH (e_value=5e-20) Serine carboxypeptidase-like 18 OS=Arabidopsis thaliana GN=SCPL18 PE=2 SV=2; (*TAIR) AT1G33540.1 (e_value=4e-21) | Symbols: scpl18 | serine carboxypeptidase-like 18 | chr1:12162349-12164700 REVERSE LENGTH=446;
isotig02097	AB_C	AB_C	Nsyl29451;Ntab10355;Ntom06861	(*GB) gi|302144145|emb|CBI23250.3| (e_value=3e-137) unnamed protein product [Vitis vinifera]; (*SWP) sp|Q8GUI4|UGPI6_ARATH (e_value=8e-118) Uncharacterized GPI-anchored protein At1g61900 OS=Arabidopsis thaliana GN=At1g61900 PE=1 SV=1; (*TAIR) AT1G61900.1 (e_value=7e-119) | Symbols: | unknown protein; FUNCTIONS IN: molecular_function unknown; INVOLVED IN: biological_process unknown; LOCATED IN: an…
isotig02098	AC_B	AC_B	Nsyl32497;Ntab10109;Ntom11274	(*GB) gi|255577001|ref|XP_002529385.1| (e_value=1e-25) Cyclic nucleotide-gated ion channel, putative [Ricinus communis]; (*SWP) sp|Q9M0A4|CNGC9_ARATH (e_value=1e-26) Putative cyclic nucleotide-gated ion channel 9 OS=Arabidopsis thaliana GN=CNGC9 PE=1 SV=1; (*TAIR) AT4G30560.1 (e_value=1e-27) | Symbols: ATCNGC9, CNGC9 | cyclic nucleotide gated channel 9 | chr4:14926974-14929681 REVERSE LENGTH=733;
isotig02123	AB_C	AB_C	Nsyl07480;Ntab20246;Ntom03489	(*GB) gi|147833905|emb|CAN62190.1| (e_value=4e-142) hypothetical protein VITISV_020113 [Vitis vinifera]; (*SWP) sp|Q8R116|NOTUM_MOUSE (e_value=5e-21) Protein notum homolog OS=Mus musculus GN=Notum PE=2 SV=2; (*TAIR) AT5G26670.1 (e_value=2e-135) | Symbols: | Pectinacetylesterase family protein | chr5:9318456-9320816 FORWARD LENGTH=416;
isotig02125	AB_AC	AB_AC	Nsyl31447;Ntab01100;Ntab01101;Ntom06724	(*GB) gi|175363751|gb|ACB72462.1| (e_value=3e-108) elongation factor 1 gamma-like protein [Nicotiana tabacum]; (*SWP) sp|Q6YW46|EF1G2_ORYSJ (e_value=5e-97) Elongation factor 1-gamma 2 OS=Oryza sativa subsp. japonica GN=Os02g0220500 PE=2 SV=2; (*TAIR) AT1G09640.1 (e_value=1e-95) | Symbols: | Translation elongation factor EF1B, gamma chain | chr1:3120162-3122152 FORWARD LENGTH=414;
isotig02135	AC_B	AC_B	Nsyl10199;Ntab09530;Ntom14400	(*GB) gi|225456422|ref|XP_002284252.1| (e_value=4e-165) PREDICTED: probable S-acyltransferase At3g26935 isoform 1 [Vitis vinifera]; (*SWP) sp|Q0WQK2|ZDHC9_ARATH (e_value=9e-153) Probable S-acyltransferase At3g26935 OS=Arabidopsis thaliana GN=At3g26935 PE=1 SV=1; (*TAIR) AT3G26935.1 (e_value=8e-154) | Symbols: | DHHC-type zinc finger family protein | chr3:9933001-9935218 REVERSE LENGTH=443;
isotig02138	AB_C	AB_C	Nsyl17946;Ntab09685;Ntom13069	(*GB) gi|57168303|gb|AAW38935.1| (e_value=3e-156) 1; (*SWP) sp|Q0DCT8|G11A_ORYSJ (e_value=3e-24) Protein kinase G11A OS=Oryza sativa subsp. japonica GN=Os06g0291600 PE=2 SV=1; (*TAIR) AT2G44830.1 (e_value=3e-76) | Symbols: | Protein kinase superfamily protein | chr2:18490398-18492779 FORWARD LENGTH=765;
isotig02154	AB_C	AB_C	Nsyl17244;Ntab10104;Ntom08897	(*GB) gi|225455491|ref|XP_002280396.1| (e_value=3e-106) PREDICTED: zinc finger CCCH domain-containing protein 48 [Vitis vinifera]; (*SWP) sp|Q9FNZ2|C3H48_ARATH (e_value=1e-102) Zinc finger CCCH domain-containing protein 48 OS=Arabidopsis thaliana GN=ZFWD1 PE=2 SV=1; (*TAIR) AT4G25440.1 (e_value=1e-103) | Symbols: ZFWD1 | zinc finger WD40 repeat protein 1 | chr4:13007107-13009381 REVERSE LENGTH=43…
isotig02169	AB_C	AC_B	Nsyl09217;Ntab10711;Ntom30876	(*GB) gi|225430722|ref|XP_002265594.1| (e_value=4e-138) PREDICTED: putative glucose-6-phosphate 1-epimerase [Vitis vinifera]; (*SWP) sp|Q40784|AAPC_CENCI (e_value=1e-31) Putative glucose-6-phosphate 1-epimerase OS=Cenchrus ciliaris PE=2 SV=1; (*TAIR) AT5G66530.1 (e_value=3e-123) | Symbols: | Galactose mutarotase-like superfamily protein | chr5:26553821-26555575 REVERSE LENGTH=307;
isotig02179	AB_C	AB_C	Nsyl07855;Ntab14532;Ntab23515;Ntom07448	(*GB) gi|297737052|emb|CBI26253.3| (e_value=2e-81) unnamed protein product [Vitis vinifera]; (*TAIR) AT3G22435.1 (e_value=1e-60) 1;
isotig02182	AB_C	AB_C	Nsyl18151;Ntab10303;Ntom12488	(*GB) gi|224141567|ref|XP_002324139.1| (e_value=2e-115) predicted protein [Populus trichocarpa]; (*SWP) sp|P52410|KASC1_ARATH (e_value=1e-70) 3-oxoacyl-[acyl-carrier-protein] synthase I, chloroplastic OS=Arabidopsis thaliana GN=KAS1 PE=1 SV=2; (*TAIR) AT1G74960.1 (e_value=5e-118) | Symbols: FAB1, KAS2, ATKAS2 | fatty acid biosynthesis 1 | chr1:28152564-28155948 REVERSE LENGTH=541;
isotig02187	AB_AC	AB_AC	Nsyl08478;Ntab09657;Ntab09707;Ntom06969	(*GB) gi|4827253|dbj|BAA77603.1| (e_value=0.0) plastidic aldolase [Nicotiana paniculata]; (*SWP) sp|Q944G9|ALFC2_ARATH (e_value=0.0) Probable fructose-bisphosphate aldolase 2, chloroplastic OS=Arabidopsis thaliana GN=FBA2 PE=1 SV=2; (*TAIR) AT4G38970.1 (e_value=0.0) | Symbols: FBA2 | fructose-bisphosphate aldolase 2 | chr4:18163714-18165659 REVERSE LENGTH=398;
isotig02197	ACB_A	ACB_A	Nsyl17230;Ntab09970;Ntab16396;Ntom20254	(*GB) gi|117622284|gb|ABK51386.1| (e_value=7e-72) apyrase-like protein [Nicotiana tabacum]; (*SWP) sp|P52914|NTPA_PEA (e_value=1e-32) Nucleoside-triphosphatase OS=Pisum sativum PE=2 SV=1; (*TAIR) AT5G18280.2 (e_value=1e-53) | Symbols: ATAPY2, APY2 | apyrase 2 | chr5:6050799-6054875 REVERSE LENGTH=630;
isotig02211	AB_AC	AB_AC	Nsyl04493;Ntab05712;Ntab05714;Ntom10024	(*GB) gi|224130512|ref|XP_002320855.1| (e_value=2e-119) predicted protein [Populus trichocarpa]; (*SWP) sp|Q9M158|Y4105_ARATH (e_value=4e-114) Uncharacterized protein At4g01050, chloroplastic OS=Arabidopsis thaliana GN=At4g01050 PE=1 SV=2; (*TAIR) AT4G01050.1 (e_value=3e-115) | Symbols: TROL | thylakoid rhodanese-like | chr4:455874-458175 FORWARD LENGTH=466;
isotig02242	BC_A	NA	Nsyl07957;Ntab09456;Ntom18043	(*GB) gi|78059502|gb|ABB18115.1| (e_value=0.0) RPN9 [Nicotiana benthamiana]; (*SWP) sp|Q54NQ0|PSD13_DICDI (e_value=5e-73) 26S proteasome non-ATPase regulatory subunit 13 OS=Dictyostelium discoideum GN=psmD13 PE=2 SV=1; (*TAIR) AT5G45620.1 (e_value=2e-178) | Symbols: | Proteasome component (PCI) domain protein | chr5:18501590-18503868 FORWARD LENGTH=386;
isotig02249	BC_A	BC_A	Nsyl16807;Ntab08568;Ntab09138;Ntom07302	(*GB) gi|296084100|emb|CBI24488.3| (e_value=6e-118) unnamed protein product [Vitis vinifera]; (*SWP) sp|Q39189|RH7_ARATH (e_value=3e-107) DEAD-box ATP-dependent RNA helicase 7 OS=Arabidopsis thaliana GN=RH7 PE=1 SV=2; (*TAIR) AT5G62190.1 (e_value=3e-108) | Symbols: PRH75 | DEAD box RNA helicase (PRH75) | chr5:24980542-24983879 REVERSE LENGTH=671;
isotig02271	AB_C	AB_C	Nsyl08066;Ntab11454;Ntom07911	(*GB) gi|21105736|gb|AAM34767.1|AF509867_1 (e_value=5e-151) nam-like protein 4 [Petunia x hybrida]; (*SWP) sp|Q84K00|NAC78_ARATH (e_value=5e-78) NAC domain-containing protein 78 OS=Arabidopsis thaliana GN=NAC078 PE=2 SV=2; (*TAIR) AT3G10480.2 (e_value=3e-81) | Symbols: ANAC050, NAC050 | NAC domain containing protein 50 | chr3:3264410-3266781 FORWARD LENGTH=446;
isotig02272	AB_AC	AB_AC	Nsyl08047;Ntab01738;Ntab01741;Ntom06754	(*GB) gi|4827251|dbj|BAA77604.1| (e_value=0.0) plastidic aldolase NPALDP1 [Nicotiana paniculata]; (*SWP) sp|Q9SJU4|ALFC1_ARATH (e_value=0.0) Probable fructose-bisphosphate aldolase 1, chloroplastic OS=Arabidopsis thaliana GN=FBA1 PE=1 SV=2; (*TAIR) AT4G38970.1 (e_value=0.0) | Symbols: FBA2 | fructose-bisphosphate aldolase 2 | chr4:18163714-18165659 REVERSE LENGTH=398;
isotig02283	AB_AC	AB_AC	Nsyl29742;Ntab06819;Ntab06821;Ntom09154	(*GB) gi|255568291|ref|XP_002525120.1| (e_value=3e-25) hypothetical protein RCOM_0553590 [Ricinus communis]; (*TAIR) AT2G31130.1 (e_value=3e-25) | Symbols: | unknown protein; Has 116 Blast hits to 113 proteins in 44 species: Archae - 0; Bacteria - 3; Metazoa - 21; Fungi - 2; Plants - 40; Viruses - 0; Other Eukaryotes - 50 (source: NCBI BLink). | chr2:13263829-13265534 REVERSE LENGTH=419;
isotig02287	AC_B	AC_B	Nsyl07883;Ntab03340;Ntom30870	(*GB) gi|297746392|emb|CBI16448.3| (e_value=0.0) unnamed protein product [Vitis vinifera]; (*SWP) sp|A1K5T6|Y1574_AZOSB (e_value=1e-80) UPF0061 protein azo1574 OS=Azoarcus sp. (strain BH72) GN=azo1574 PE=3 SV=1; (*TAIR) AT5G13030.1 (e_value=0.0) | Symbols: | unknown protein; FUNCTIONS IN: molecular_function unknown; INVOLVED IN: biological_process unknown; LOCATED IN: chloroplast; EXPRESSED IN: 2…
isotig02288	AC_B	AC_B	Nsyl04430;Ntab09810;Ntom22547	(*GB) gi|255578282|ref|XP_002530008.1| (e_value=6e-62) Pectinesterase precursor, putative [Ricinus communis]; (*SWP) sp|Q9LVQ0|PME31_ARATH (e_value=3e-62) Pectinesterase 31 OS=Arabidopsis thaliana GN=PME31 PE=1 SV=1; (*TAIR) AT3G29090.1 (e_value=3e-63) | Symbols: PME31, ATPME31 | pectin methylesterase 31 | chr3:11073804-11075335 FORWARD LENGTH=317;
isotig02297	AAB_C	BC_AA	Nsyl09481;Ntab09583;Ntab09944;Ntom05781	(*GB) gi|225461088|ref|XP_002282119.1| (e_value=6e-167) PREDICTED: polyubiquitin-A-like [Vitis vinifera]; (*SWP) sp|Q3E7T8|UBQ14_ARATH (e_value=3e-168) Polyubiquitin 14 OS=Arabidopsis thaliana GN=UBQ14 PE=1 SV=2; (*TAIR) AT4G02890.4 (e_value=3e-169) | Symbols: UBQ14 | Ubiquitin family protein | chr4:1278747-1279664 REVERSE LENGTH=305;
isotig02308	AC_B	AC_B	Nsyl13633;Ntab09502;Ntom22959	(*GB) gi|225452298|ref|XP_002272341.1| (e_value=5e-87) PREDICTED: uncharacterized protein LOC100264636 [Vitis vinifera]; (*TAIR) AT1G67850.2 (e_value=9e-74) | Symbols: | Protein of unknown function (DUF707) | chr1:25439204-25441904 FORWARD LENGTH=404;
isotig02315	NA	AC_B	Nsyl17139;Ntab10466;Ntom13880	(*GB) gi|27544010|dbj|BAC54829.1| (e_value=0.0) vacuolar processing enzyme-2 [Nicotiana tabacum]; (*SWP) sp|P49043|VPE_CITSI (e_value=7e-157) Vacuolar-processing enzyme OS=Citrus sinensis PE=2 SV=1; (*TAIR) AT4G32940.1 (e_value=2e-155) | Symbols: GAMMA-VPE, GAMMAVPE | gamma vacuolar processing enzyme | chr4:15900557-15903161 REVERSE LENGTH=494;
isotig02319	AC_B	AC_B	Nsyl11323;Ntab09311;Ntom08363	(*GB) gi|66765941|emb|CAG30526.1| (e_value=0.0) 1; (*SWP) sp|Q9LDI3|CIPKO_ARATH (e_value=0.0) CBL-interacting serine/threonine-protein kinase 24 OS=Arabidopsis thaliana GN=CIPK24 PE=1 SV=1; (*TAIR) AT5G35410.1 (e_value=0.0) | Symbols: SOS2, SNRK3.11, CIPK24, ATSOS2 | Protein kinase superfamily protein | chr5:13634933-13638062 FORWARD LENGTH=446;
isotig02320	AC_B	AC_B	Nsyl21360;Ntab09670;Ntom22341	(*GB) gi|255541488|ref|XP_002511808.1| (e_value=3e-99) cell division protein ftsy, putative [Ricinus communis]; (*SWP) sp|O67066|FTSY_AQUAE (e_value=9e-58) Cell division protein FtsY homolog OS=Aquifex aeolicus (strain VF5) GN=ftsY PE=3 SV=1; (*TAIR) AT2G45770.1 (e_value=8e-97) | Symbols: CPFTSY, FRD4 | signal recognition particle receptor protein, chloroplast (FTSY) | chr2:18851248-18853402 FORW…
isotig02327	AB_C	AB_C	Nsyl11234;Ntab09625;Ntom03816	(*GB) gi|225451993|ref|XP_002283479.1| (e_value=7e-84) PREDICTED: E3 ubiquitin-protein ligase HERC2 [Vitis vinifera]; (*SWP) sp|Q6PAV2|HERC4_MOUSE (e_value=6e-25) Probable E3 ubiquitin-protein ligase HERC4 OS=Mus musculus GN=Herc4 PE=2 SV=2; (*TAIR) AT5G16040.1 (e_value=3e-79) | Symbols: | Regulator of chromosome condensation (RCC1) family protein | chr5:5240860-5243308 REVERSE LENGTH=396;
isotig02339	AC_B	AC_B	Nsyl20466;Ntab09646;Ntom24725	(*GB) gi|297741477|emb|CBI32609.3| (e_value=0.0) 1; (*SWP) sp|Q8YVA8|ARGJ1_ANASP (e_value=2e-117) 1; (*TAIR) AT2G37500.1 (e_value=3e-177) | Symbols: | arginine biosynthesis protein ArgJ family | chr2:15739904-15742689 REVERSE LENGTH=468;
isotig02346	AB_C	AB_C	Nsyl08519;Ntab16323;Ntom06442	(*GB) gi|225436067|ref|XP_002272233.1| (e_value=1e-18) 1; (*TAIR) AT5G17850.1 (e_value=1e-14) | Symbols: | Sodium/calcium exchanger family protein | chr5:5899253-5900932 FORWARD LENGTH=559;
isotig02347	AB_C	AB_C	Nsyl14128;Ntab11963;Ntom18315	(*GB) gi|297814101|ref|XP_002874934.1| (e_value=1e-70) hypothetical protein ARALYDRAFT_912011 [Arabidopsis lyrata subsp. lyrata]; (*SWP) sp|Q54V77|PYRG_DICDI (e_value=1e-57) CTP synthase OS=Dictyostelium discoideum GN=ctps PE=3 SV=1; (*TAIR) AT4G02120.1 (e_value=1e-71) | Symbols: | CTP synthase family protein | chr4:940873-944097 FORWARD LENGTH=556;
isotig02352	AC_B	AC_B	Nsyl08909;Ntab09701;Ntom23351	(*GB) gi|225461326|ref|XP_002284562.1| (e_value=6e-55) PREDICTED: probable ADP-ribosylation factor GTPase-activating protein AGD5-like isoform 1 [Vitis vinifera]; (*SWP) sp|Q9FL69|AGD5_ARATH (e_value=7e-32) Probable ADP-ribosylation factor GTPase-activating protein AGD5 OS=Arabidopsis thaliana GN=AGD5 PE=1 SV=1; (*TAIR) AT5G54310.1 (e_value=6e-33) | Symbols: NEV, AGD5 | ARF-GAP domain 5 | chr5:22…
isotig02361	AB_AC	AB_AC	Nsyl08460;Ntab04914;Ntab04916;Ntom07206	(*GB) gi|83284007|gb|ABC01911.1| (e_value=3e-129) succinyl CoA ligase beta subunit-like protein [Solanum tuberosum]; (*SWP) sp|Q6K9N6|SUCB_ORYSJ (e_value=5e-123) Succinyl-CoA ligase [ADP-forming] subunit beta, mitochondrial OS=Oryza sativa subsp. japonica GN=Os02g0621700 PE=1 SV=1; (*TAIR) AT2G20420.1 (e_value=4e-121) | Symbols: | ATP citrate lyase (ACL) family protein | chr2:8805574-8807858 FORW…
isotig02364	AB_AC	AB_AC	Nsyl08094;Ntab04779;Ntom07642	(*GB) gi|224103381|ref|XP_002313033.1| (e_value=6e-109) predicted protein [Populus trichocarpa]; (*SWP) sp|Q94A94|DCDA2_ARATH (e_value=6e-108) Diaminopimelate decarboxylase 2, chloroplastic OS=Arabidopsis thaliana GN=LYSA2 PE=2 SV=1; (*TAIR) AT5G11880.1 (e_value=6e-109) | Symbols: | Pyridoxal-dependent decarboxylase family protein | chr5:3827806-3829942 REVERSE LENGTH=489;
isotig02366	AB_C	AB_C	Nsyl23080;Ntab15285;Ntom12700	(*GB) gi|297824103|ref|XP_002879934.1| (e_value=1e-49) hypothetical protein ARALYDRAFT_483226 [Arabidopsis lyrata subsp. lyrata]; (*SWP) sp|P0CD61|GPT_DICDI (e_value=5e-20) UDP-N-acetylglucosamine--dolichyl-phosphate N-acetylglucosaminephosphotransferase OS=Dictyostelium discoideum GN=alg7 PE=3 SV=1; (*TAIR) AT2G41490.1 (e_value=1e-61) | Symbols: GPT | UDP-glcnac-adolichol phosphate glcnac-1-p-tr…
isotig02423	ABC_A	ABC_A	Nsyl01874;Ntab09397;Ntab23730;Ntom13470	(*GB) gi|225448176|ref|XP_002266061.1| (e_value=9e-57) PREDICTED: uncharacterized membrane protein At4g06598 [Vitis vinifera]; (*SWP) sp|Q8W3M7|Y4598_ARATH (e_value=2e-11) Uncharacterized protein At4g06598 OS=Arabidopsis thaliana GN=At4g06598 PE=2 SV=2; (*TAIR) AT1G58110.2 (e_value=7e-24) | Symbols: | Basic-leucine zipper (bZIP) transcription factor family protein | chr1:21515919-21517374 REVERSE…
isotig02437	AB_AC	AB_AC	Nsyl33416;Ntab09823;Ntab09846;Ntom07283	(*GB) gi|283825505|gb|ADB43258.1| (e_value=5e-158) 1; (*SWP) sp|Q96533|ADHX_ARATH (e_value=2e-151) Alcohol dehydrogenase class-3 OS=Arabidopsis thaliana GN=ADH2 PE=1 SV=2; (*TAIR) AT5G43940.1 (e_value=1e-152) | Symbols: HOT5, ADH2, GSNOR, ATGSNOR1, PAR2 | GroES-like zinc-binding dehydrogenase family protein | chr5:17684265-17686379 FORWARD LENGTH=379;
isotig02456	AC_B	AC_B	Nsyl10154;Ntab21979;Ntom18106	(*GB) gi|255541190|ref|XP_002511659.1| (e_value=9e-98) Phosphatidate cytidylyltransferase, putative [Ricinus communis]; (*SWP) sp|P73548|CDSA_SYNY3 (e_value=2e-28) Phosphatidate cytidylyltransferase OS=Synechocystis sp. (strain PCC 6803 / Kazusa) GN=cdsA PE=3 SV=1; (*TAIR) AT2G45150.3 (e_value=3e-91) | Symbols: | cytidinediphosphate diacylglycerol synthase 4 | chr2:18613519-18615347 FORWARD LENGT…
isotig02470	AC_B	BC_A	Nsyl08786;Ntab09753;Ntom14074	(*GB) gi|255580849|ref|XP_002531244.1| (e_value=2e-102) conserved hypothetical protein [Ricinus communis]; (*TAIR) AT3G14750.1 (e_value=4e-83) | Symbols: | unknown protein; BEST Arabidopsis thaliana protein match is: unknown protein (TAIR:AT1G67170.1); Has 4036 Blast hits to 3091 proteins in 519 species: Archae - 61; Bacteria - 669; Metazoa - 1503; Fungi - 255; Plants - 421; Viruses - 4; Other Eu…
isotig02505	AB_C	AB_C	Nsyl17437;Ntab12827;Ntom10228	(*GB) gi|255560625|ref|XP_002521326.1| (e_value=2e-22) ubiquitin-protein ligase, putative [Ricinus communis];
isotig02517	AB_C	AB_C	Nsyl15097;Ntab09820;Ntom14102	(*GB) gi|76573311|gb|ABA46760.1| (e_value=4e-165) vacuolar protein sorting-associated protein 26-like protein [Solanum tuberosum]; (*SWP) sp|Q9T091|VPS26_ARATH (e_value=1e-155) 1; (*TAIR) AT4G27690.1 (e_value=1e-156) | Symbols: VPS26B | vacuolar protein sorting 26B | chr4:13824019-13826235 FORWARD LENGTH=303;
isotig02518	AB_C	AB_C	Nsyl08193;Ntab21450;Ntom02361	(*GB) gi|297741709|emb|CBI32841.3| (e_value=4e-70) unnamed protein product [Vitis vinifera]; (*SWP) sp|Q9W420|SPT6H_DROME (e_value=3e-17) Transcription elongation factor SPT6 OS=Drosophila melanogaster GN=Spt6 PE=1 SV=1; (*TAIR) AT1G65440.2 (e_value=2e-67) | Symbols: GTB1 | global transcription factor group B1 | chr1:24306908-24314327 REVERSE LENGTH=1642;
isotig02528	AC_B	AC_B	Nsyl30567;Ntab17684;Ntom31013	(*GB) gi|255561136|ref|XP_002521580.1| (e_value=2e-48) conserved hypothetical protein [Ricinus communis];
isotig02529	AC_B	AC_B	Nsyl08188;Ntab23863;Ntom12957	(*GB) gi|47933777|gb|AAT39459.1| (e_value=3e-143) protein disulfide isomerase [Ipomoea batatas]; (*SWP) sp|Q9XF61|PDI_DATGL (e_value=2e-129) Protein disulfide-isomerase OS=Datisca glomerata GN=PDI PE=2 SV=1; (*TAIR) AT1G77510.1 (e_value=2e-127) | Symbols: ATPDIL1-2, PDI6, ATPDI6, PDIL1-2 | PDI-like 1-2 | chr1:29126742-29129433 FORWARD LENGTH=508;
isotig02550	AB_C	AB_C	Nsyl13996;Ntab16588;Ntom31657	(*GB) gi|225444561|ref|XP_002277070.1| (e_value=3e-65) PREDICTED: digalactosyldiacylglycerol synthase 2, chloroplastic [Vitis vinifera]; (*SWP) sp|Q6DW75|DGDG2_SOYBN (e_value=7e-70) Digalactosyldiacylglycerol synthase 2, chloroplastic OS=Glycine max GN=DGD2 PE=2 SV=1; (*TAIR) AT4G00550.1 (e_value=1e-65) | Symbols: DGD2 | digalactosyl diacylglycerol deficient 2 | chr4:238154-240019 REVERSE LENGTH=…
isotig02556	AB_C	AB_C	Nsyl03692;Ntab10502;Ntom14695	(*GB) gi|225446010|ref|XP_002268176.1| (e_value=3e-85) PREDICTED: putative glucose-6-phosphate 1-epimerase [Vitis vinifera]; (*SWP) sp|Q40784|AAPC_CENCI (e_value=1e-78) Putative glucose-6-phosphate 1-epimerase OS=Cenchrus ciliaris PE=2 SV=1; (*TAIR) AT5G57330.1 (e_value=2e-82) | Symbols: | Galactose mutarotase-like superfamily protein | chr5:23218392-23220664 FORWARD LENGTH=312;
isotig02569	AC_B	AC_B	Nsyl13281;Ntab17698;Ntom06772	(*GB) gi|296086345|emb|CBI31934.3| (e_value=2e-58) unnamed protein product [Vitis vinifera]; (*TAIR) AT2G03150.1 (e_value=7e-38) | Symbols: emb1579 | ATP/GTP-binding protein family | chr2:952313-959004 FORWARD LENGTH=1340;
isotig02573	AC_B	AC_B	Nsyl08325;Ntab05055;Ntom07208	(*GB) gi|211853240|emb|CAP16664.1| (e_value=3e-105) 1; (*SWP) sp|Q02283|HAT5_ARATH (e_value=5e-60) Homeobox-leucine zipper protein HAT5 OS=Arabidopsis thaliana GN=HAT5 PE=1 SV=1; (*TAIR) AT3G01470.1 (e_value=4e-61) | Symbols: ATHB-1, ATHB1, HD-ZIP-1, HAT5, HB-1 | homeobox 1 | chr3:182648-184034 REVERSE LENGTH=272;
isotig02578	AB_C	AB_C	Nsyl07792;Ntab09748;Ntom14507	(*GB) gi|225465208|ref|XP_002265141.1| (e_value=4e-109) PREDICTED: uncharacterized protein LOC100243774 [Vitis vinifera]; (*TAIR) AT1G57680.2 (e_value=7e-91) | Symbols: | FUNCTIONS IN: molecular_function unknown; INVOLVED IN: biological_process unknown; LOCATED IN: endomembrane system; EXPRESSED IN: 24 plant structures; EXPRESSED DURING: 15 growth stages; CONTAINS InterPro DOMAIN/s: Uncharacteris…
isotig02585	AB_AC	AB_AC	Nsyl02120;Ntab04888;Ntab04889;Ntom05735	(*GB) gi|27529856|dbj|BAC53943.1| (e_value=6e-147) DnaJ homolog [Nicotiana tabacum]; (*SWP) sp|Q04960|DNJH_CUCSA (e_value=3e-131) DnaJ protein homolog OS=Cucumis sativus GN=DNAJ1 PE=2 SV=1; (*TAIR) AT3G44110.1 (e_value=1e-120) | Symbols: ATJ3, ATJ | DNAJ homologue 3 | chr3:15869115-15871059 REVERSE LENGTH=420;
isotig02607	AB_C	AB_C	Nsyl08239;Ntab04935;Ntab04936;Ntom10141	(*GB) gi|225448245|ref|XP_002272705.1| (e_value=9e-95) PREDICTED: uncharacterized protein LOC100261012 [Vitis vinifera]; (*TAIR) AT5G64230.1 (e_value=1e-67) | Symbols: | unknown protein; FUNCTIONS IN: molecular_function unknown; INVOLVED IN: biological_process unknown; LOCATED IN: endomembrane system; EXPRESSED IN: 9 plant structures; EXPRESSED DURING: 4 anthesis, petal differentiation and expans…
isotig02643	AC_B	AC_B	Nsyl25202;Ntab03428;Ntom14227	(*GB) gi|225457170|ref|XP_002283833.1| (e_value=1e-77) PREDICTED: uncharacterized protein LOC100248510 [Vitis vinifera]; (*SWP) sp|Q8BT14|CNOT4_MOUSE (e_value=1e-11) CCR4-NOT transcription complex subunit 4 OS=Mus musculus GN=Cnot4 PE=1 SV=2; (*TAIR) AT3G48070.1 (e_value=8e-63) | Symbols: | RING/U-box superfamily protein | chr3:17750878-17751978 FORWARD LENGTH=319;
isotig02649	AB_C	AB_C	Nsyl08231;Ntab05058;Ntom06815	(*GB) gi|160346973|gb|ABX26124.1| (e_value=0.0) bypass1 [Nicotiana benthamiana]; (*SWP) sp|Q9LMM6|BPS1_ARATH (e_value=2e-97) Protein BPS1, chloroplastic OS=Arabidopsis thaliana GN=BPS1 PE=2 SV=1; (*TAIR) AT2G46080.1 (e_value=6e-108) | Symbols: | CONTAINS InterPro DOMAIN/s: Protein BYPASS related (InterPro:IPR008511); BEST Arabidopsis thaliana protein match is: Protein of unknown function (DUF793)…
isotig02651	AB_AC	AB_AC	Nsyl32460;Ntab03223;Ntom06602	(*GB) gi|255580601|ref|XP_002531124.1| (e_value=0.0) serine-pyruvate aminotransferase, putative [Ricinus communis]; (*SWP) sp|Q56YA5|SGAT_ARATH (e_value=0.0) Serine--glyoxylate aminotransferase OS=Arabidopsis thaliana GN=AGT1 PE=1 SV=2; (*TAIR) AT2G13360.2 (e_value=0.0) | Symbols: AGT, AGT1, SGAT | alanine:glyoxylate aminotransferase | chr2:5539417-5540902 REVERSE LENGTH=401;
isotig02656	AC_B	AC_B	Nsyl08732;Ntab12721;Ntom08151	(*GB) gi|225459111|ref|XP_002283885.1| (e_value=1e-19) PREDICTED: ubiquitin carboxyl-terminal hydrolase 16-like [Vitis vinifera];
isotig02696	AB_C	AB_C	Nsyl25936;Ntab11802;Ntom11558	(*GB) gi|225464481|ref|XP_002268346.1| (e_value=5e-112) PREDICTED: signal peptide peptidase-like 3 [Vitis vinifera]; (*SWP) sp|Q8TCT6|PSL4_HUMAN (e_value=3e-44) Signal peptide peptidase-like 3 OS=Homo sapiens GN=SPPL3 PE=2 SV=1; (*TAIR) AT4G33410.1 (e_value=3e-109) | Symbols: ATSPPL1, SPPL1 | SIGNAL PEPTIDE PEPTIDASE-LIKE 1 | chr4:16081640-16083119 FORWARD LENGTH=372;
isotig02698	AC_B	AC_B	Nsyl08136;Ntab09285;Ntom08744	(*GB) gi|225446455|ref|XP_002275230.1| (e_value=8e-105) PREDICTED: transcription activator GLK1-like [Vitis vinifera]; (*SWP) sp|Q6LA43|APRR2_ARATH (e_value=4e-25) Two-component response regulator-like APRR2 OS=Arabidopsis thaliana GN=APRR2 PE=2 SV=2; (*TAIR) AT2G20570.1 (e_value=1e-66) | Symbols: GPRI1, GLK1, ATGLK1 | GBF's pro-rich region-interacting factor 1 | chr2:8855486-8857522 FORWARD LENG…
isotig02701	AB_C	AB_C	Nsyl08388;Ntab09766;Ntom28446	(*GB) gi|12081919|dbj|BAB20862.1| (e_value=1e-178) plastidic cysteine synthase 1 [Solanum tuberosum]; (*SWP) sp|O81155|CYSKP_SOLTU (e_value=1e-176) Cysteine synthase, chloroplastic/chromoplastic OS=Solanum tuberosum PE=2 SV=1; (*TAIR) AT3G59760.3 (e_value=6e-144) | Symbols: OASC, ATCS-C | O-acetylserine (thiol) lyase isoform C | chr3:22072668-22075345 REVERSE LENGTH=430;
isotig02729	AB_AC	AB_AC	Nsyl08323;Ntab02410;Ntab13170;Ntom14421	(*GB) gi|224118386|ref|XP_002317806.1| (e_value=1e-108) predicted protein [Populus trichocarpa]; (*TAIR) AT1G32790.1 (e_value=4e-109) | Symbols: CID11 | CTC-interacting domain 11 | chr1:11875174-11877188 REVERSE LENGTH=358;
isotig02730	AC_B	AC_B	Nsyl16498;Ntab09618;Ntom07722	(*GB) gi|225447231|ref|XP_002272560.1| (e_value=4e-53) PREDICTED: probable indole-3-acetic acid-amido synthetase GH3.5 [Vitis vinifera]; (*SWP) sp|Q6I581|GH35_ORYSJ (e_value=2e-40) Probable indole-3-acetic acid-amido synthetase GH3.5 OS=Oryza sativa subsp. japonica GN=GH3.5 PE=2 SV=1; (*TAIR) AT4G03400.1 (e_value=6e-51) | Symbols: DFL2, GH3-10 | Auxin-responsive GH3 family protein | chr4:1497675-…
isotig02752	AC_B	AC_B	Nsyl12042;Ntab16414;Ntom08287	(*GB) gi|225435488|ref|XP_002285513.1| (e_value=8e-73) PREDICTED: zinc transporter ZTP29 [Vitis vinifera]; (*SWP) sp|Q54LY6|ZNTB_DICDI (e_value=4e-33) Protein zntB OS=Dictyostelium discoideum GN=zntB PE=2 SV=1; (*TAIR) AT3G20870.1 (e_value=2e-72) | Symbols: ZTP29 | ZIP metal ion transporter family | chr3:7309499-7312476 REVERSE LENGTH=276;
isotig02771	AB_C	AB_C	Nsyl09545;Ntab09728;Ntom11441	(*GB) gi|224110476|ref|XP_002315531.1| (e_value=5e-129) predicted protein [Populus trichocarpa]; (*SWP) sp|O65041|UBA3_ARATH (e_value=3e-119) NEDD8-activating enzyme E1 catalytic subunit OS=Arabidopsis thaliana GN=ECR1 PE=1 SV=2; (*TAIR) AT5G19180.1 (e_value=2e-120) | Symbols: ECR1 | E1 C-terminal related 1 | chr5:6453375-6455750 FORWARD LENGTH=454;
isotig02774	AB_AC	AB_AC	Nsyl08264;Ntab02905;Ntab09710;Ntom27912	(*GB) gi|304368145|gb|ADM26718.1| (e_value=0.0) glycolate oxidase [Nicotiana benthamiana]; (*SWP) sp|P05414|GOX_SPIOL (e_value=0.0) Peroxisomal (S)-2-hydroxy-acid oxidase OS=Spinacia oleracea PE=1 SV=1; (*TAIR) AT3G14420.2 (e_value=0.0) | Symbols: | Aldolase-type TIM barrel family protein | chr3:4821804-4823899 FORWARD LENGTH=367;
isotig02776	AC_B	AC_B	Nsyl12472;Ntab09831;Ntom09489	(*GB) gi|225423965|ref|XP_002279257.1| (e_value=1e-45) PREDICTED: ethylene-responsive transcription factor ERF118 [Vitis vinifera]; (*SWP) sp|Q9CA27|EF118_ARATH (e_value=2e-26) Ethylene-responsive transcription factor ERF118 OS=Arabidopsis thaliana GN=ERF118 PE=2 SV=1; (*TAIR) AT1G68550.2 (e_value=1e-27) | Symbols: | Integrase-type DNA-binding superfamily protein | chr1:25725810-25726784 REVERSE …
isotig02777	AB_C	AB_C	Nsyl09831;Ntab10491;Ntom29632	(*GB) gi|76160970|gb|ABA40448.1| (e_value=2e-106) fructokinase 2-like protein [Solanum tuberosum]; (*SWP) sp|Q96288|STO_ARATH (e_value=4e-65) Salt tolerance protein OS=Arabidopsis thaliana GN=STO PE=1 SV=1; (*TAIR) AT1G06040.1 (e_value=3e-66) | Symbols: STO | B-box zinc finger family protein | chr1:1828662-1829659 REVERSE LENGTH=248;
isotig02779	AB_C	AB_C	Nsyl06543;Ntab23147;Ntom06845	(*GB) gi|296088513|emb|CBI37504.3| (e_value=2e-140) unnamed protein product [Vitis vinifera]; (*TAIR) AT5G65950.1 (e_value=2e-121) | Symbols: | FUNCTIONS IN: molecular_function unknown; INVOLVED IN: biological_process unknown; LOCATED IN: cellular_component unknown; EXPRESSED IN: 25 plant structures; EXPRESSED DURING: 15 growth stages; CONTAINS InterPro DOMAIN/s: Protein of unknown function DUF16…
isotig02812	ABA_C	AB_C	Nsyl00775;Ntab05070;Ntab05072;Ntom21517	(*GB) gi|5051468|emb|CAB44983.1| (e_value=0.0) putative preprocysteine proteinase [Nicotiana tabacum]; (*SWP) sp|Q10716|CYSP1_MAIZE (e_value=1e-146) Cysteine proteinase 1 OS=Zea mays GN=CCP1 PE=2 SV=1; (*TAIR) AT4G16190.1 (e_value=1e-149) | Symbols: | Papain family cysteine protease | chr4:9171512-9172877 FORWARD LENGTH=373;
isotig02822	AB_C	AB_C	Nsyl08012;Ntab09837;Ntom15654	(*GB) gi|21535793|emb|CAC85725.1| (e_value=0.0) putative carbamoyl phosphate synthase small subunit [Nicotiana tabacum]; (*SWP) sp|Q8YXQ7|CARA_ANASP (e_value=3e-105) 1; (*TAIR) AT3G27740.1 (e_value=0.0) | Symbols: CARA | carbamoyl phosphate synthetase A | chr3:10281470-10283792 REVERSE LENGTH=430;
isotig02830	AB_C	AB_C	Nsyl25672;Ntab05848;Ntab05849;Ntom07330	(*GB) gi|225434806|ref|XP_002282726.1| (e_value=2e-45) PREDICTED: uncharacterized protein LOC100243231 [Vitis vinifera]; (*TAIR) AT5G59210.1 (e_value=5e-45) | Symbols: | myosin heavy chain-related | chr5:23890802-23893619 REVERSE LENGTH=434;
isotig02835	AB_C	AB_C	Nsyl08243;Ntab09835;Ntom07000	(*GB) gi|225446303|ref|XP_002270417.1| (e_value=3e-150) PREDICTED: phenylalanyl-tRNA synthetase, chloroplastic/mitochondrial [Vitis vinifera]; (*SWP) sp|Q94K73|SYFM_ARATH (e_value=1e-136) Phenylalanine--tRNA ligase, chloroplastic/mitochondrial OS=Arabidopsis thaliana GN=At3g58140 PE=1 SV=1; (*TAIR) AT3G58140.1 (e_value=1e-137) | Symbols: | phenylalanyl-tRNA synthetase class IIc family protein | c…
isotig02855	AB_C	AB_C	Nsyl14049;Ntab10518;Ntom16976	\N
isotig02861	AB_C	NA	Nsyl12955;Ntab17654;Ntom07201	(*GB) gi|224079321|ref|XP_002305820.1| (e_value=2e-47) predicted protein [Populus trichocarpa]; (*SWP) sp|Q9HFU4|MPI_CRYNE (e_value=3e-15) 1; (*TAIR) AT3G02570.1 (e_value=4e-41) | Symbols: MEE31, PMI1 | Mannose-6-phosphate isomerase, type I | chr3:543463-545478 REVERSE LENGTH=432;
isotig02865	AC_B	NA	Nsyl10229;Ntab03512;Ntom14716	(*GB) gi|255586211|ref|XP_002533763.1| (e_value=2e-174) conserved hypothetical protein [Ricinus communis]; (*SWP) sp|P48279|YCF39_CYAPA (e_value=1e-87) Uncharacterized protein ycf39 OS=Cyanophora paradoxa GN=ycf39 PE=3 SV=1; (*TAIR) AT4G35250.1 (e_value=7e-177) | Symbols: | NAD(P)-binding Rossmann-fold superfamily protein | chr4:16771401-16773269 REVERSE LENGTH=395;
isotig02866	AB_C	AB_C	Nsyl14920;Ntab11572;Ntom17319	(*GB) gi|296087415|emb|CBI34004.3| (e_value=2e-28) unnamed protein product [Vitis vinifera]; (*TAIR) AT5G64360.4 (e_value=5e-24) | Symbols: | Chaperone DnaJ-domain superfamily protein | chr5:25737208-25738602 REVERSE LENGTH=464;
isotig02870	NA	AB_C	Nsyl08886;Ntab17718;Ntom22123	(*GB) gi|297739697|emb|CBI29879.3| (e_value=4e-145) unnamed protein product [Vitis vinifera]; (*SWP) sp|Q86H36|RPA1_DICDI (e_value=6e-83) DNA-directed RNA polymerase I subunit rpa1 OS=Dictyostelium discoideum GN=polr1a PE=3 SV=1; (*TAIR) AT3G57660.1 (e_value=2e-129) | Symbols: NRPA1 | nuclear RNA polymerase A1 | chr3:21353746-21362814 FORWARD LENGTH=1670;
isotig02871	NA	BCA_A	Nsyl13206;Ntab10440;Ntab25711;Ntom28809	(*GB) gi|83283985|gb|ABC01900.1| (e_value=0.0) RRM-containing RNA-binding protein-like protein [Solanum tuberosum]; (*SWP) sp|Q5SNN4|C3H40_ORYSJ (e_value=0.0) Zinc finger CCCH domain-containing protein 40 OS=Oryza sativa subsp. japonica GN=Os06g0170500 PE=2 SV=1; (*TAIR) AT1G07360.1 (e_value=3e-177) | Symbols: | CCCH-type zinc fingerfamily protein with RNA-binding domain | chr1:2260562-2262795 RE…
isotig02886	AC_B	AB_C	Nsyl10179;Ntab22380;Ntom06965	(*GB) gi|255574183|ref|XP_002528007.1| (e_value=2e-137) Glucan endo-1,3-beta-glucosidase precursor, putative [Ricinus communis]; (*SWP) sp|Q93Z08|E136_ARATH (e_value=3e-136) Glucan endo-1,3-beta-glucosidase 6 OS=Arabidopsis thaliana GN=At5g58090 PE=1 SV=2; (*TAIR) AT5G58090.1 (e_value=2e-137) | Symbols: | O-Glycosyl hydrolases family 17 protein | chr5:23505556-23507193 REVERSE LENGTH=477;
isotig02889	BC_A	NA	\N	(*GB) gi|21261784|emb|CAD32500.1| (e_value=3e-147) protein kinase Ck2 regulatory subunit 2 [Nicotiana tabacum]; (*SWP) sp|O80507|CSK2E_ARATH (e_value=1e-119) Putative casein kinase II subunit beta-4 OS=Arabidopsis thaliana GN=At2g44680 PE=2 SV=1; (*TAIR) AT2G44680.1 (e_value=1e-120) | Symbols: CKB4 | casein kinase II beta subunit 4 | chr2:18426898-18428166 REVERSE LENGTH=283;
isotig02891	AB_C	AB_C	Nsyl11391;Ntab09380;Ntom01362	(*GB) gi|22001522|sp|Q9FVN0.1|AMT13_SOLLC (e_value=0.0) 1; (*SWP) sp|Q9FVN0|AMT13_SOLLC (e_value=0.0) Ammonium transporter 1 member 3 OS=Solanum lycopersicum GN=AMT1-3 PE=2 SV=1; (*TAIR) AT4G13510.1 (e_value=2e-164) | Symbols: AMT1;1, ATAMT1, ATAMT1;1 | ammonium transporter 1;1 | chr4:7858220-7859725 FORWARD LENGTH=501;
isotig02897	AC_B	AC_B	Nsyl03158;Ntab10655;Ntom30678	(*GB) gi|3121837|sp|O04940.1|CDS1_SOLTU (e_value=0.0) RecName: Full=Phosphatidate cytidylyltransferase; AltName: Full=CDP-DAG synthase; AltName: Full=CDP-DG synthase; AltName: Full=CDP-diacylglycerol synthase; Short=CDS; AltName: Full=CDP-diglyceride pyrophosphorylase; AltName: Full=CDP-diglyceride synthase; AltName: Full=CTP:phosphatidate cytidylyltransferase; (*SWP) sp|O04940|CDS1_SOLTU (e_valu…
isotig02922	AB_AC	AB_AC	Nsyl08487;Ntab09572;Ntab10743;Ntom03164	(*GB) gi|298205266|emb|CBI17325.3| (e_value=1e-90) 1; (*TAIR) AT3G24160.1 (e_value=8e-69) | Symbols: PMP | putative type 1 membrane protein | chr3:8726241-8729023 FORWARD LENGTH=364;
isotig02926	AB_C	NA	Nsyl08433;Ntab14892;Ntom15483	(*GB) gi|118485763|gb|ABK94731.1| (e_value=4e-34) unknown [Populus trichocarpa]; (*TAIR) AT2G24430.2 (e_value=3e-11) | Symbols: ANAC039 | NAC domain containing protein 38 | chr2:10383517-10386386 REVERSE LENGTH=316;
isotig02927	AB_C	AC_B	Nsyl13563;Ntab09875;Ntom14786	(*GB) gi|255587050|ref|XP_002534114.1| (e_value=6e-156) conserved hypothetical protein [Ricinus communis]; (*SWP) sp|Q55DL2|U558_DICDI (e_value=9e-12) 1; (*TAIR) AT2G43320.2 (e_value=1e-133) | Symbols: | S-adenosyl-L-methionine-dependent methyltransferases superfamily protein | chr2:17996874-17999158 REVERSE LENGTH=351;
isotig02929	AB_C	AB_C	Nsyl08195;Ntab09739;Ntom13019	(*GB) gi|37783300|gb|AAP41026.1| (e_value=0.0) NTA15 protein [Nicotiana tabacum]; (*TAIR) AT1G66330.2 (e_value=3e-108) | Symbols: | senescence-associated family protein | chr1:24729880-24732144 REVERSE LENGTH=417;
isotig02944	NA	BC_A	Nsyl10588;Ntab13050;Ntab23377;Ntom32579	(*GB) gi|225448865|ref|XP_002262948.1| (e_value=1e-141) PREDICTED: SEC12-like protein 1-like [Vitis vinifera]; (*SWP) sp|Q8GYE0|PHF1_ARATH (e_value=2e-118) SEC12-like protein 1 OS=Arabidopsis thaliana GN=PHF1 PE=2 SV=2; (*TAIR) AT3G52190.1 (e_value=1e-119) | Symbols: PHF1 | phosphate transporter traffic facilitator1 | chr3:19354117-19356910 REVERSE LENGTH=398;
isotig02946	AB_C	AC_B	Nsyl08306;Ntab12935;Ntom11018	(*GB) gi|225442363|ref|XP_002281321.1| (e_value=4e-150) PREDICTED: IAA-amino acid hydrolase ILR1-like 4 [Vitis vinifera]; (*SWP) sp|Q8S9S4|ILL1_ORYSJ (e_value=1e-138) IAA-amino acid hydrolase ILR1-like 1 OS=Oryza sativa subsp. japonica GN=ILL1 PE=2 SV=1; (*TAIR) AT1G51760.1 (e_value=1e-136) | Symbols: IAR3, JR3 | peptidase M20/M25/M40 family protein | chr1:19199562-19201424 FORWARD LENGTH=440;
isotig02958	BC_A	AC_B	Nsyl20140;Ntab07587;Ntom14223	(*GB) gi|224127168|ref|XP_002320004.1| (e_value=2e-179) predicted protein [Populus trichocarpa]; (*SWP) sp|Q9VCY8|ADRL_DROME (e_value=1e-41) ADIPOR-like receptor CG5315 OS=Drosophila melanogaster GN=CG5315 PE=2 SV=2; (*TAIR) AT4G37680.1 (e_value=2e-171) | Symbols: HHP4 | heptahelical protein 4 | chr4:17701231-17702568 FORWARD LENGTH=385;
isotig02962	AC_B	AC_B	Nsyl07553;Ntab09343;Ntom02938	(*GB) gi|302141857|emb|CBI19060.3| (e_value=2e-122) unnamed protein product [Vitis vinifera]; (*TAIR) AT2G41705.2 (e_value=2e-106) | Symbols: | camphor resistance CrcB family protein | chr2:17398083-17399910 FORWARD LENGTH=461;
isotig02994	AB_C	AB_C	Nsyl03254;Ntab23978;Ntom02409	(*GB) gi|225431336|ref|XP_002270025.1| (e_value=3e-26) 1;
isotig02999	AB_AC	AB_AC	\N	(*GB) gi|8347420|dbj|BAA96501.1| (e_value=0.0) cysteine protease [Nicotiana tabacum]; (*SWP) sp|Q40143|CYSP3_SOLLC (e_value=1e-167) Cysteine proteinase 3 OS=Solanum lycopersicum GN=CYP-3 PE=2 SV=1; (*TAIR) AT5G60360.1 (e_value=2e-151) | Symbols: SAG2, AALP, ALP | aleurain-like protease | chr5:24280044-24282152 FORWARD LENGTH=358;
isotig03001	AC_B	AC_B	Nsyl09973;Ntab06666;Ntom08947	(*GB) gi|224078369|ref|XP_002305529.1| (e_value=7e-63) predicted protein [Populus trichocarpa]; (*SWP) sp|Q5Z8P0|P2C60_ORYSJ (e_value=1e-70) Probable protein phosphatase 2C 60 OS=Oryza sativa subsp. japonica GN=Os06g0717800 PE=2 SV=1; (*TAIR) AT4G38520.2 (e_value=3e-68) | Symbols: | Protein phosphatase 2C family protein | chr4:18015999-18017514 REVERSE LENGTH=400;
isotig03002	AB_AC	AB_AC	Nsyl09151;Ntab09981;Ntab11948;Ntom10084	(*GB) gi|225469774|ref|XP_002274117.1| (e_value=1e-127) PREDICTED: probable mitochondrial 2-oxoglutarate/malate carrier protein [Vitis vinifera]; (*SWP) sp|Q54PY7|M2OM_DICDI (e_value=1e-53) Probable mitochondrial 2-oxoglutarate/malate carrier protein OS=Dictyostelium discoideum GN=ucpC PE=3 SV=1; (*TAIR) AT2G22500.1 (e_value=6e-115) | Symbols: UCP5, ATPUMP5, DIC1 | uncoupling protein 5 | chr2:956…
isotig03007	AC_B	AC_B	Nsyl10666;Ntab01817;Ntom07379	(*GB) gi|255538976|ref|XP_002510553.1| (e_value=2e-55) zinc finger protein, putative [Ricinus communis]; (*SWP) sp|Q9SPL2|CIP8_ARATH (e_value=4e-49) E3 ubiquitin-protein ligase CIP8 OS=Arabidopsis thaliana GN=CIP8 PE=1 SV=1; (*TAIR) AT5G64920.1 (e_value=4e-50) | Symbols: CIP8 | COP1-interacting protein 8 | chr5:25944338-25945342 REVERSE LENGTH=334;
isotig03009	AC_B	AC_B	Nsyl27831;Ntab10946;Ntom11154	(*GB) gi|225442075|ref|XP_002271630.1| (e_value=9e-103) PREDICTED: uncharacterized protein LOC100244700 [Vitis vinifera]; (*TAIR) AT1G19110.1 (e_value=9e-94) | Symbols: | inter-alpha-trypsin inhibitor heavy chain-related | chr1:6602270-6605766 FORWARD LENGTH=754;
isotig03034	AC_B	AC_B	Nsyl04380;Ntab15300;Ntom08146	(*GB) gi|297735477|emb|CBI17917.3| (e_value=9e-76) unnamed protein product [Vitis vinifera]; (*TAIR) AT4G26000.1 (e_value=6e-60) | Symbols: PEP | RNA-binding KH domain-containing protein | chr4:13197280-13199539 FORWARD LENGTH=495;
isotig03044	ABC_A	ABC_A	Nsyl08345;Ntab03210;Ntab09656;Ntom06234	(*GB) gi|15242516|ref|NP_196543.1| (e_value=5e-114) actin 7 [Arabidopsis thaliana]; (*SWP) sp|P53492|ACT7_ARATH (e_value=3e-115) Actin-7 OS=Arabidopsis thaliana GN=ACT7 PE=1 SV=1; (*TAIR) AT5G09810.1 (e_value=3e-116) | Symbols: ACT7 | actin 7 | chr5:3052809-3054220 FORWARD LENGTH=377;
isotig03047	AC_B	AC_B	Nsyl03812;Ntab21414;Ntom07375	\N
isotig03068	AB_C	AB_C	Nsyl04640;Ntab10131;Ntom15657	(*GB) gi|297741314|emb|CBI32445.3| (e_value=4e-139) unnamed protein product [Vitis vinifera]; (*SWP) sp|Q9ZQQ0|SCP26_ARATH (e_value=1e-103) Serine carboxypeptidase-like 26 OS=Arabidopsis thaliana GN=SCPL26 PE=2 SV=1; (*TAIR) AT2G35780.1 (e_value=1e-104) | Symbols: scpl26 | serine carboxypeptidase-like 26 | chr2:15037733-15040104 REVERSE LENGTH=452;
isotig03071	AB_AC	AB_AC	Nsyl08730;Ntab10017;Ntab10081;Ntom07096	(*GB) gi|78191424|gb|ABB29933.1| (e_value=1e-138) P0 ribosomal protein-like [Solanum tuberosum]; (*SWP) sp|P50346|RLA0_SOYBN (e_value=7e-133) 60S acidic ribosomal protein P0 OS=Glycine max PE=2 SV=1; (*TAIR) AT3G09200.1 (e_value=7e-129) | Symbols: | Ribosomal protein L10 family protein | chr3:2823364-2825020 REVERSE LENGTH=320;
isotig03077	AB_C	AB_C	Nsyl08609;Ntab24319;Ntom08387	(*GB) gi|297744903|emb|CBI38400.3| (e_value=1e-124) unnamed protein product [Vitis vinifera]; (*SWP) sp|Q7TP48|APMAP_RAT (e_value=3e-41) Adipocyte plasma membrane-associated protein OS=Rattus norvegicus GN=Apmap PE=2 SV=2; (*TAIR) AT3G51440.1 (e_value=1e-109) | Symbols: | Calcium-dependent phosphotriesterase superfamily protein | chr3:19089114-19090537 FORWARD LENGTH=371;
isotig03080	AC_B	AC_B	Nsyl09121;Ntab23299;Ntom09046	(*GB) gi|302398973|gb|ADL36781.1| (e_value=2e-103) MYBR domain class transcription factor [Malus x domestica]; (*SWP) sp|Q869R9|MYBJ_DICDI (e_value=7e-11) Myb-like protein J OS=Dictyostelium discoideum GN=mybJ PE=3 SV=1; (*TAIR) AT5G08520.1 (e_value=3e-83) | Symbols: | Duplicated homeodomain-like superfamily protein | chr5:2755470-2757741 REVERSE LENGTH=298;
isotig03089	AC_B	AC_B	Nsyl08107;Ntab09918;Ntom16330	(*GB) gi|225459515|ref|XP_002285843.1| (e_value=3e-97) PREDICTED: aminoacylase-1 isoform 1 [Vitis vinifera]; (*SWP) sp|Q55DP8|ACY1_DICDI (e_value=2e-35) Aminoacylase-1 OS=Dictyostelium discoideum GN=acy1 PE=2 SV=1; (*TAIR) AT1G44820.1 (e_value=4e-91) | Symbols: | Peptidase M20/M25/M40 family protein | chr1:16926351-16928354 FORWARD LENGTH=438;
isotig03095	AB_AC	AB_AC	Nsyl08993;Ntab05175;Ntab05177;Ntom07410	(*GB) gi|164459314|gb|ABY57764.1| (e_value=3e-179) extracellular Ca2+ sensing receptor [Nicotiana tabacum]; (*TAIR) AT5G23060.1 (e_value=1e-124) | Symbols: CaS | calcium sensing receptor | chr5:7736760-7738412 REVERSE LENGTH=387;
isotig03114	AC_B	AC_B	Nsyl30511;Ntab12093;Ntom07570	(*GB) gi|297744154|emb|CBI37124.3| (e_value=3e-106) unnamed protein product [Vitis vinifera]; (*TAIR) AT1G06210.1 (e_value=6e-89) | Symbols: | ENTH/VHS/GAT family protein | chr1:1897567-1898986 FORWARD LENGTH=383;
isotig03120	AB_C	AB_C	Nsyl08499;Ntab11016;Ntom13188	(*GB) gi|255542632|ref|XP_002512379.1| (e_value=1e-86) conserved hypothetical protein [Ricinus communis]; (*TAIR) AT5G27560.1 (e_value=1e-81) | Symbols: | Domain of unknown function (DUF1995) | chr5:9731758-9733644 FORWARD LENGTH=341;
isotig03126	AB_C	AB_C	Nsyl10070;Ntab17042;Ntom20866	(*GB) gi|297744143|emb|CBI37113.3| (e_value=2e-140) unnamed protein product [Vitis vinifera]; (*SWP) sp|Q91W34|CP058_MOUSE (e_value=4e-25) UPF0420 protein C16orf58 homolog OS=Mus musculus PE=2 SV=1; (*TAIR) AT2G31190.1 (e_value=5e-137) | Symbols: RUS2, WXR1 | Protein of unknown function, DUF647 | chr2:13291458-13293681 REVERSE LENGTH=433;
isotig03151	AC_B	AC_B	Nsyl08580;Ntab13669;Ntom10817	(*GB) gi|255544119|ref|XP_002513122.1| (e_value=3e-81) glucose regulated repressor protein, putative [Ricinus communis]; (*SWP) sp|Q9C5D2|FBL4_ARATH (e_value=3e-21) F-box/LRR-repeat protein 4 OS=Arabidopsis thaliana GN=FBL4 PE=2 SV=1; (*TAIR) AT5G23340.1 (e_value=8e-74) | Symbols: | RNI-like superfamily protein | chr5:7856314-7857983 FORWARD LENGTH=405;
isotig03157	AC_B	AC_B	Nsyl09841;Ntab12736;Ntom12422	\N
isotig03167	AB_C	AB_C	Nsyl08057;Ntab06085;Ntom07204	(*GB) gi|225449184|ref|XP_002278923.1| (e_value=2e-137) PREDICTED: uncharacterized protein LOC100240981 [Vitis vinifera]; (*TAIR) AT5G13610.1 (e_value=5e-115) | Symbols: | Protein of unknown function (DUF155) | chr5:4383073-4384808 FORWARD LENGTH=402;
isotig03169	AC_B	AC_B	Nsyl08611;Ntab07282;Ntom03123	(*GB) gi|297742214|emb|CBI34363.3| (e_value=6e-72) unnamed protein product [Vitis vinifera]; (*TAIR) AT1G19330.2 (e_value=1e-47) | Symbols: | unknown protein; FUNCTIONS IN: molecular_function unknown; INVOLVED IN: biological_process unknown; LOCATED IN: cellular_component unknown; EXPRESSED IN: 22 plant structures; EXPRESSED DURING: 13 growth stages; BEST Arabidopsis thaliana protein match is: un…
isotig03172	AB_C	AB_C	Nsyl08122;Ntab21861;Ntom30792	(*GB) gi|38096048|gb|AAR10887.1| (e_value=9e-123) inosine-5'-phosphate dehydrogenase [Nicotiana tabacum]; (*SWP) sp|Q9SA34|IMDH2_ARATH (e_value=3e-97) Probable inosine-5'-monophosphate dehydrogenase OS=Arabidopsis thaliana GN=At1g16350 PE=2 SV=1; (*TAIR) AT1G16350.1 (e_value=3e-98) | Symbols: | Aldolase-type TIM barrel family protein | chr1:5590951-5592872 FORWARD LENGTH=502;
isotig03175	NA	AB_C	Nsyl09066;Ntab09694;Ntom22159	(*GB) gi|296084617|emb|CBI25667.3| (e_value=7e-28) 1; (*TAIR) AT5G60980.1 (e_value=1e-19) | Symbols: | Nuclear transport factor 2 (NTF2) family protein with RNA binding (RRM-RBD-RNP motifs) domain | chr5:24543988-24546027 FORWARD LENGTH=459;
isotig03213	AC_B	AC_B	Nsyl04946;Ntab05178;Ntom07041	(*GB) gi|609175|emb|CAA57522.1| (e_value=0.0) cathepsin B-like cysteine proteinase [Nicotiana rustica]; (*SWP) sp|Q5R6D1|CATB_PONAB (e_value=2e-68) Cathepsin B OS=Pongo abelii GN=CTSB PE=2 SV=1; (*TAIR) AT4G01610.1 (e_value=9e-137) | Symbols: | Cysteine proteinases superfamily protein | chr4:694857-696937 FORWARD LENGTH=359;
isotig03221	AC_B	AC_B	Nsyl09999;Ntab14894;Ntab15747;Ntom10011	(*GB) gi|255547646|ref|XP_002514880.1| (e_value=2e-114) conserved hypothetical protein [Ricinus communis]; (*TAIR) AT5G13100.1 (e_value=3e-110) | Symbols: | unknown protein; Has 1807 Blast hits to 1807 proteins in 277 species: Archae - 0; Bacteria - 0; Metazoa - 736; Fungi - 347; Plants - 385; Viruses - 0; Other Eukaryotes - 339 (source: NCBI BLink). | chr5:4156789-4158235 FORWARD LENGTH=354;
isotig03249	AC_B	AC_B	Nsyl23041;Ntab03108;Ntom25606	(*GB) gi|255555297|ref|XP_002518685.1| (e_value=6e-33) Interleukin-1 receptor-associated kinase, putative [Ricinus communis]; (*SWP) sp|C0LGS3|Y4372_ARATH (e_value=2e-26) Probable LRR receptor-like serine/threonine-protein kinase At4g37250 OS=Arabidopsis thaliana GN=At4g37250 PE=2 SV=1; (*TAIR) AT5G67280.1 (e_value=2e-29) | Symbols: RLK | receptor-like kinase | chr5:26842430-26845126 REVERSE LENG…
isotig03250	AB_AC	AB_AC	Nsyl02112;Ntab09808;Ntab11247;Ntom00952	(*GB) gi|56606534|gb|AAW02789.1| (e_value=5e-113) aluminum-induced protein [Codonopsis lanceolata]; (*SWP) sp|P24805|TSJT1_TOBAC (e_value=5e-29) Stem-specific protein TSJT1 OS=Nicotiana tabacum GN=TSJT1 PE=2 SV=1; (*TAIR) AT5G19140.1 (e_value=3e-104) | Symbols: ATAILP1, AILP1 | Aluminium induced protein with YGL and LRDR motifs | chr5:6423398-6425785 FORWARD LENGTH=234;
isotig03252	AC_B	AC_B	Nsyl31539;Ntab09967;Ntom07325	(*GB) gi|61675574|dbj|BAD91202.1| (e_value=3e-155) mitochondrial F1-ATPase gamma subunit [Ipomoea nil]; (*SWP) sp|P26360|ATPG3_IPOBA (e_value=2e-156) ATP synthase subunit gamma, mitochondrial OS=Ipomoea batatas GN=ATPC PE=1 SV=2; (*TAIR) AT2G33040.1 (e_value=2e-142) | Symbols: ATP3 | gamma subunit of Mt ATP synthase | chr2:14018978-14021047 REVERSE LENGTH=325;
isotig03253	AB_C	AB_C	Nsyl08124;Ntab12163;Ntom26635	(*GB) gi|6164944|gb|AAF04591.1|AF191823_1 (e_value=4e-129) 1; (*SWP) sp|Q42656|AGAL_COFAR (e_value=2e-120) Alpha-galactosidase OS=Coffea arabica PE=1 SV=1; (*TAIR) AT5G08370.1 (e_value=1e-110) | Symbols: AtAGAL2, AGAL2 | alpha-galactosidase 2 | chr5:2691116-2693441 REVERSE LENGTH=396;
isotig03256	BCA_A	BC_AA	Nsyl09335;Ntab05259;Ntab05261;Ntom07100	(*GB) gi|225446674|ref|XP_002281976.1| (e_value=6e-132) PREDICTED: uncharacterized protein LOC100260760 [Vitis vinifera]; (*SWP) sp|P39101|CAJ1_YEAST (e_value=7e-11) Protein CAJ1 OS=Saccharomyces cerevisiae (strain ATCC 204508 / S288c) GN=CAJ1 PE=1 SV=1; (*TAIR) AT2G42750.1 (e_value=1e-118) | Symbols: | DNAJ heat shock N-terminal domain-containing protein | chr2:17793404-17795419 FORWARD LENGTH=3…
isotig03271	NA	AB_C	Nsyl10062;Ntab10052;Ntom10877	(*GB) gi|3913650|sp|O04397.1|FENR2_TOBAC (e_value=2e-109) RecName: Full=Ferredoxin--NADP reductase, root-type isozyme, chloroplastic; Short=FNR; Flags: Precursor; (*SWP) sp|O04397|FENR2_TOBAC (e_value=1e-110) Ferredoxin--NADP reductase, root-type isozyme, chloroplastic OS=Nicotiana tabacum PE=2 SV=1; (*TAIR) AT1G30510.1 (e_value=2e-82) | Symbols: ATRFNR2, RFNR2 | root FNR 2 | chr1:10807150-108089…
isotig03281	AB_C	AB_C	Nsyl07692;Ntab14979;Ntom04097	(*GB) gi|297733858|emb|CBI15105.3| (e_value=7e-81) unnamed protein product [Vitis vinifera]; (*SWP) sp|Q9S7Q2|PP124_ARATH (e_value=5e-74) Pentatricopeptide repeat-containing protein At1g74850, chloroplastic OS=Arabidopsis thaliana GN=PTAC2 PE=2 SV=1; (*TAIR) AT1G74850.1 (e_value=5e-75) | Symbols: PTAC2 | plastid transcriptionally active 2 | chr1:28119237-28122314 REVERSE LENGTH=862;
isotig03282	ABC_A	ABC_A	Nsyl31591;Ntab05349;Ntab11205;Ntom09573	(*GB) gi|255645557|gb|ACU23273.1| (e_value=8e-107) 1; (*SWP) sp|P48496|TPIC_SPIOL (e_value=1e-105) Triosephosphate isomerase, chloroplastic OS=Spinacia oleracea GN=TPIP1 PE=1 SV=1; (*TAIR) AT2G21170.1 (e_value=3e-104) | Symbols: TIM, PDTPI | triosephosphate isomerase | chr2:9071047-9073106 REVERSE LENGTH=315;
isotig03298	AB_C	AB_C	Nsyl26059;Ntab09507;Ntom09831	(*GB) gi|297733906|emb|CBI15153.3| (e_value=6e-20) unnamed protein product [Vitis vinifera]; (*SWP) sp|Q8GZ38|UNE10_ARATH (e_value=8e-15) Transcription factor UNE10 OS=Arabidopsis thaliana GN=UNE10 PE=2 SV=1; (*TAIR) AT4G00050.1 (e_value=8e-16) | Symbols: UNE10 | basic helix-loop-helix (bHLH) DNA-binding superfamily protein | chr4:17863-19848 FORWARD LENGTH=399;
isotig03304	AC_B	AC_B	Nsyl05685;Ntab24192;Ntom07693	(*GB) gi|296086169|emb|CBI31610.3| (e_value=1e-121) unnamed protein product [Vitis vinifera]; (*SWP) sp|P48760|FOLC_MOUSE (e_value=4e-20) Folylpolyglutamate synthase, mitochondrial OS=Mus musculus GN=Fpgs PE=1 SV=3; (*TAIR) AT5G05980.2 (e_value=4e-104) | Symbols: ATDFB, DFB, FPGS1 | DHFS-FPGS homolog B | chr5:1799738-1804177 REVERSE LENGTH=513;
isotig03312	AB_AC	AB_AC	Nsyl11562;Ntab03471;Ntab03473;Ntom07830	(*GB) gi|225469911|ref|XP_002268881.1| (e_value=3e-70) 1; (*TAIR) AT4G05150.1 (e_value=2e-39) | Symbols: | Octicosapeptide/Phox/Bem1p family protein | chr4:2660339-2662675 FORWARD LENGTH=477;
isotig03339	AC_B	AC_B	Nsyl09097;Ntab16439;Ntom17984	(*GB) gi|297737836|emb|CBI27037.3| (e_value=2e-109) unnamed protein product [Vitis vinifera]; (*SWP) sp|Q08DZ2|PRP4B_BOVIN (e_value=3e-47) Serine/threonine-protein kinase PRP4 homolog OS=Bos taurus GN=PRPF4B PE=2 SV=1; (*TAIR) AT3G25840.1 (e_value=3e-96) | Symbols: | Protein kinase superfamily protein | chr3:9452993-9457446 REVERSE LENGTH=935;
isotig03365	AC_B	AC_B	Nsyl26224;Ntab16794;Ntom29858	(*GB) gi|225435112|ref|XP_002284524.1| (e_value=1e-81) PREDICTED: E3 UFM1-protein ligase 1 homolog isoform 1 [Vitis vinifera]; (*SWP) sp|Q9LX73|UFL1_ARATH (e_value=1e-73) E3 UFM1-protein ligase 1 homolog OS=Arabidopsis thaliana GN=At3g46220 PE=2 SV=1; (*TAIR) AT3G46220.1 (e_value=9e-75) | Symbols: | unknown protein; CONTAINS InterPro DOMAIN/s: Protein of unknown function DUF2042 (InterPro:IPR0186…
isotig03366	NA	AB_C	Nsyl11476;Ntab15546;Ntom09547	(*GB) gi|255552374|ref|XP_002517231.1| (e_value=8e-104) Uridylate kinase, putative [Ricinus communis]; (*SWP) sp|Q2JS42|PYRH_SYNJA (e_value=2e-64) Uridylate kinase OS=Synechococcus sp. (strain JA-3-3Ab) GN=pyrH PE=3 SV=1; (*TAIR) AT3G18680.1 (e_value=1e-100) | Symbols: | Amino acid kinase family protein | chr3:6427533-6429520 FORWARD LENGTH=339;
isotig03402	AC_B	AC_B	Nsyl10518;Ntab14705;Ntom28358	\N
isotig03406	AC_B	AC_B	Nsyl24514;Ntab13596;Ntom07912	(*GB) gi|224088756|ref|XP_002308527.1| (e_value=2e-177) predicted protein [Populus trichocarpa]; (*SWP) sp|Q5JVF3|PCID2_HUMAN (e_value=6e-61) PCI domain-containing protein 2 OS=Homo sapiens GN=PCID2 PE=1 SV=2; (*TAIR) AT2G19560.1 (e_value=5e-169) | Symbols: EER5 | proteasome family protein | chr2:8465924-8469069 REVERSE LENGTH=413;
isotig03415	BC_A	BC_A	Nsyl08062;Ntab03229;Ntom00713	(*GB) gi|297743300|emb|CBI36167.3| (e_value=3e-109) unnamed protein product [Vitis vinifera]; (*SWP) sp|Q9C827|COB22_ARATH (e_value=1e-107) Coatomer subunit beta'-2 OS=Arabidopsis thaliana GN=At1g52360 PE=2 SV=1; (*TAIR) AT1G52360.1 (e_value=1e-108) | Symbols: | Coatomer, beta' subunit | chr1:19499282-19505397 FORWARD LENGTH=926;
isotig03422	NA	AB_C	Nsyl08341;Ntab27804;Ntom27984	(*GB) gi|297740518|emb|CBI30700.3| (e_value=5e-91) unnamed protein product [Vitis vinifera]; (*SWP) sp|C0LGK9|Y2242_ARATH (e_value=1e-49) Probable LRR receptor-like serine/threonine-protein kinase At2g24230 OS=Arabidopsis thaliana GN=At2g24230 PE=2 SV=1; (*TAIR) AT5G45800.1 (e_value=1e-74) | Symbols: MEE62 | Leucine-rich repeat protein kinase family protein | chr5:18575765-18578972 REVERSE LENGTH…
isotig03427	AC_B	AC_B	Nsyl10719;Ntab14542;Ntom26188	(*GB) gi|225453987|ref|XP_002274528.1| (e_value=4e-136) PREDICTED: methionine aminopeptidase 1A [Vitis vinifera]; (*SWP) sp|Q9SLN5|AMP1A_ARATH (e_value=6e-132) Methionine aminopeptidase 1A OS=Arabidopsis thaliana GN=MAP1A PE=2 SV=1; (*TAIR) AT2G45240.1 (e_value=6e-133) | Symbols: MAP1A | methionine aminopeptidase 1A | chr2:18656059-18658906 FORWARD LENGTH=398;
isotig03430	AC_B	AC_B	Nsyl23623;Ntab05146;Ntom04024	(*GB) gi|225457023|ref|XP_002282635.1| (e_value=1e-46) PREDICTED: putative exosome complex component rrp40 [Vitis vinifera]; (*SWP) sp|Q7KWX9|EXOS3_DICDI (e_value=6e-19) Putative exosome complex component rrp40 OS=Dictyostelium discoideum GN=exosc3 PE=3 SV=1; (*TAIR) AT4G32175.1 (e_value=1e-44) | Symbols: | PNAS-3 related | chr4:15535555-15537537 FORWARD LENGTH=241;
isotig03439	AB_C	AB_C	Nsyl08224;Ntab05115;Ntab05116;Ntom11467	(*GB) gi|37625025|gb|AAQ96336.1| (e_value=0.0) ribosomal protein L3B [Nicotiana tabacum]; (*SWP) sp|P22738|RL32_ARATH (e_value=3e-168) 60S ribosomal protein L3-2 OS=Arabidopsis thaliana GN=ARP2 PE=2 SV=4; (*TAIR) AT1G61580.1 (e_value=3e-169) | Symbols: RPL3B, ARP2 | R-protein L3 B | chr1:22720833-22722402 REVERSE LENGTH=390;
isotig03453	AB_AC	AB_AC	Nsyl09069;Ntab03595;Ntab03597;Ntom03157	(*GB) gi|11134054|sp|Q40459.1|PSBO_TOBAC (e_value=9e-154) RecName: Full=Oxygen-evolving enhancer protein 1, chloroplastic; Short=OEE1; AltName: Full=33 kDa subunit of oxygen evolving system of photosystem II; AltName: Full=33 kDa thylakoid membrane protein; AltName: Full=OEC 33 kDa subunit; Flags: Precursor; (*SWP) sp|Q40459|PSBO_TOBAC (e_value=5e-155) Oxygen-evolving enhancer protein 1, chloropl…
isotig03457	AB_C	AB_C	Nsyl10367;Ntab14360;Ntom19245	(*GB) gi|225451253|ref|XP_002276772.1| (e_value=9e-71) 1; (*SWP) sp|Q9CAV6|WNK1_ARATH (e_value=3e-48) Serine/threonine-protein kinase WNK1 OS=Arabidopsis thaliana GN=WNK1 PE=1 SV=1; (*TAIR) AT3G04910.3 (e_value=3e-49) | Symbols: WNK1, ZIK4 | with no lysine (K) kinase 1 | chr3:1356061-1358057 FORWARD LENGTH=574;
isotig03494	AB_AC	AB_AC	Nsyl12290;Ntab10386;Ntab11051;Ntom26183	(*GB) gi|88659662|gb|ABD47729.1| (e_value=6e-79) (1-4)-beta-mannan endohydrolase [Eucalyptus globulus subsp. globulus]; (*SWP) sp|Q0JKM9|MAN1_ORYSJ (e_value=2e-61) Mannan endo-1,4-beta-mannosidase 1 OS=Oryza sativa subsp. japonica GN=MAN1 PE=2 SV=2; (*TAIR) AT5G66460.1 (e_value=1e-61) | Symbols: MAN7, AtMAN7 | Glycosyl hydrolase superfamily protein | chr5:26538911-26540837 REVERSE LENGTH=431;
isotig03515	AB_C	AB_C	Nsyl09074;Ntab13432;Ntom08533	(*GB) gi|255636576|gb|ACU18626.1| (e_value=7e-77) 1; (*SWP) sp|Q9D8V0|HM13_MOUSE (e_value=4e-40) Minor histocompatibility antigen H13 OS=Mus musculus GN=Hm13 PE=1 SV=1; (*TAIR) AT2G03120.1 (e_value=1e-72) | Symbols: ATSPP, SPP | signal peptide peptidase | chr2:937554-940083 FORWARD LENGTH=344;
isotig03530	BC_A	BC_A	Nsyl17747;Ntab12378;Ntom17222	(*GB) gi|225461088|ref|XP_002282119.1| (e_value=0.0) PREDICTED: polyubiquitin-A-like [Vitis vinifera]; (*SWP) sp|Q8H159|UBQ10_ARATH (e_value=0.0) Polyubiquitin 10 OS=Arabidopsis thaliana GN=UBQ10 PE=1 SV=2; (*TAIR) AT4G05320.6 (e_value=0.0) | Symbols: UBQ10 | polyubiquitin 10 | chr4:2718559-2719932 FORWARD LENGTH=381;
isotig03533	AC_B	AC_B	Nsyl15668;Ntab10135;Ntom14847	(*GB) gi|225433391|ref|XP_002285620.1| (e_value=6e-68) PREDICTED: GDT1-like protein 2, chloroplastic [Vitis vinifera]; (*SWP) sp|P52876|Y615_SYNY3 (e_value=4e-13) GDT1-like protein sll0615 OS=Synechocystis sp. (strain PCC 6803 / Kazusa) GN=sll0615 PE=3 SV=1; (*TAIR) AT4G13590.1 (e_value=9e-58) | Symbols: | Uncharacterized protein family (UPF0016) | chr4:7901369-7903792 REVERSE LENGTH=359;
isotig03543	AC_B	AC_B	Nsyl18105;Ntab12011;Ntab27855;Ntom31855	(*GB) gi|255585282|ref|XP_002533340.1| (e_value=1e-68) nucleic acid binding protein, putative [Ricinus communis]; (*SWP) sp|Q8GYR4|QKIL4_ARATH (e_value=2e-70) KH domain-containing protein At3g08620 OS=Arabidopsis thaliana GN=At3g08620 PE=2 SV=1; (*TAIR) AT3G08620.1 (e_value=2e-71) | Symbols: | RNA-binding KH domain-containing protein | chr3:2617925-2620314 FORWARD LENGTH=283;
isotig03557	BC_A	BC_A	Nsyl03228;Ntab11251;Ntom09589	(*GB) gi|297740016|emb|CBI30198.3| (e_value=3e-120) 1; (*SWP) sp|Q93ZG7|RH38_ARATH (e_value=2e-96) DEAD-box ATP-dependent RNA helicase 38 OS=Arabidopsis thaliana GN=RH38 PE=2 SV=2; (*TAIR) AT3G53110.1 (e_value=2e-97) | Symbols: LOS4 | P-loop containing nucleoside triphosphate hydrolases superfamily protein | chr3:19687968-19690423 FORWARD LENGTH=496;
isotig03558	NA	AB_C	Nsyl02969;Ntab19762;Ntom13190	(*GB) gi|268053527|gb|ACY92425.1| (e_value=4e-99) 1; (*SWP) sp|Q80U96|XPO1_RAT (e_value=1e-54) Exportin-1 OS=Rattus norvegicus GN=Xpo1 PE=2 SV=1; (*TAIR) AT5G17020.1 (e_value=3e-93) | Symbols: XPO1A, ATCRM1, ATXPO1, XPO1, HIT2 | exportin 1A | chr5:5594904-5602467 FORWARD LENGTH=1075;
isotig03561	BC_A	BC_A	Nsyl12681;Ntab13521;Ntom16258	(*GB) gi|11386885|sp|Q9SEK2.1|HXK1_TOBAC (e_value=8e-149) RecName: Full=Hexokinase-1; AltName: Full=NtHxK1; (*SWP) sp|Q9SEK2|HXK1_TOBAC (e_value=4e-150) Hexokinase-1 OS=Nicotiana tabacum GN=HXK1 PE=2 SV=1; (*TAIR) AT4G29130.1 (e_value=4e-111) | Symbols: ATHXK1, GIN2, HXK1 | hexokinase 1 | chr4:14352338-14354865 REVERSE LENGTH=496;
isotig03564	AB_C	AB_C	Nsyl02155;Ntab19830;Ntom08450	(*GB) gi|225460121|ref|XP_002277528.1| (e_value=4e-54) 1; (*TAIR) AT4G10070.1 (e_value=3e-25) | Symbols: | KH domain-containing protein | chr4:6295608-6299759 REVERSE LENGTH=725;
isotig03571	AB_C	AB_C	Nsyl11679;Ntab11951;Ntom32298	(*GB) gi|29123378|gb|AAO62942.1| (e_value=1e-138) chlorophyll a/b binding protein [Nicotiana tabacum]; (*SWP) sp|P12062|CB26_PETSP (e_value=1e-135) Chlorophyll a-b binding protein 37, chloroplastic OS=Petunia sp. GN=CAB37 PE=3 SV=1; (*TAIR) AT2G05100.1 (e_value=2e-126) | Symbols: LHCB2.1, LHCB2 | photosystem II light harvesting complex gene 2.1 | chr2:1823449-1824331 REVERSE LENGTH=265;
isotig03577	AB_C	AB_C	Nsyl04091;Ntab20617;Ntom24632	(*GB) gi|48210048|gb|AAT40547.1| (e_value=2e-106) Putative plant disease resistant protein, identical [Solanum demissum]; (*SWP) sp|Q9LRR4|R13L1_ARATH (e_value=3e-47) Putative disease resistance RPP13-like protein 1 OS=Arabidopsis thaliana GN=RPPL1 PE=2 SV=1; (*TAIR) AT3G14470.1 (e_value=3e-48) | Symbols: | NB-ARC domain-containing disease resistance protein | chr3:4857940-4861104 FORWARD LENGTH=…
isotig03583	ABA_C	ABA_C	Nsyl08904;Ntab05275;Ntab05276;Ntom12680	(*GB) gi|10798652|emb|CAC12826.1| (e_value=1e-138) malate dehydrogenase [Nicotiana tabacum]; (*SWP) sp|O48905|MDHC_MEDSA (e_value=9e-132) Malate dehydrogenase, cytoplasmic OS=Medicago sativa GN=CMDH PE=2 SV=1; (*TAIR) AT5G43330.1 (e_value=7e-132) | Symbols: | Lactate/malate dehydrogenase family protein | chr5:17390552-17392449 FORWARD LENGTH=332;
isotig03584	AC_B	AC_B	Nsyl12015;Ntab13466;Ntom13861	(*GB) gi|239835409|dbj|BAH78126.1| (e_value=2e-75) hypothetical protein [Nicotiana benthamiana]; (*TAIR) AT4G34150.1 (e_value=3e-54) | Symbols: | Calcium-dependent lipid-binding (CaLB domain) family protein | chr4:16355035-16356955 FORWARD LENGTH=247;
isotig03614	AB_C	AB_C	Nsyl10806;Ntab16591;Ntom20353	(*GB) gi|224125414|ref|XP_002319580.1| (e_value=2e-71) predicted protein [Populus trichocarpa]; (*TAIR) AT5G18730.1 (e_value=1e-56) | Symbols: | CONTAINS InterPro DOMAIN/s: Molecular chaperone, heat shock protein, Hsp40, DnaJ (InterPro:IPR015609); BEST Arabidopsis thaliana protein match is: Domain of unknown function (DUF3444) (TAIR:AT5G18740.1); Has 30201 Blast hits to 17322 proteins in 780 spec…
isotig03629	AC_B	AC_B	Nsyl08546;Ntab02855;Ntom13184	(*GB) gi|157042747|gb|ABV02025.1| (e_value=8e-130) HMG-CoA synthase [Nicotiana langsdorffii x Nicotiana sanderae]; (*SWP) sp|P54873|HMCS_ARATH (e_value=2e-113) Hydroxymethylglutaryl-CoA synthase OS=Arabidopsis thaliana GN=HMGS PE=2 SV=2; (*TAIR) AT4G11820.2 (e_value=1e-114) | Symbols: MVA1, FKP1 | hydroxymethylglutaryl-CoA synthase / HMG-CoA synthase / 3-hydroxy-3-methylglutaryl coenzyme A syntha…
isotig03631	AB_C	AB_C	Nsyl31612;Ntab15281;Ntom22681	(*GB) gi|224135215|ref|XP_002327594.1| (e_value=6e-179) predicted protein [Populus trichocarpa]; (*SWP) sp|Q54ZW0|PHG1B_DICDI (e_value=4e-97) Putative phagocytic receptor 1b OS=Dictyostelium discoideum GN=phg1b PE=2 SV=1; (*TAIR) AT2G01970.1 (e_value=6e-179) | Symbols: | Endomembrane protein 70 protein family | chr2:452197-454819 REVERSE LENGTH=592;
isotig03633	ABC_A	ABC_A	Nsyl09038;Ntab10194;Ntab10196;Ntom17458	(*GB) gi|77416931|gb|ABA81861.1| (e_value=8e-84) UDP-glucose:protein transglucosylase-like [Solanum tuberosum]; (*SWP) sp|Q8RU27|UPTG2_SOLTU (e_value=6e-85) Alpha-1,4-glucan-protein synthase [UDP-forming] 2 OS=Solanum tuberosum GN=UPTG2 PE=1 SV=1; (*TAIR) AT5G15650.1 (e_value=1e-84) | Symbols: RGP2, ATRGP2 | reversibly glycosylated polypeptide 2 | chr5:5092203-5094093 FORWARD LENGTH=360;
isotig03677	AB_AC	AB_AC	Nsyl08242;Ntab11658;Ntab12444;Ntom27253	(*GB) gi|297743183|emb|CBI36050.3| (e_value=3e-65) unnamed protein product [Vitis vinifera]; (*SWP) sp|Q8LAL2|IAA26_ARATH (e_value=4e-51) Auxin-responsive protein IAA26 OS=Arabidopsis thaliana GN=IAA26 PE=1 SV=2; (*TAIR) AT3G16500.1 (e_value=4e-52) | Symbols: PAP1, IAA26 | phytochrome-associated protein 1 | chr3:5612801-5614208 REVERSE LENGTH=269;
isotig03688	AB_C	AB_C	Nsyl33496;Ntab10063;Ntom32352	(*GB) gi|225446335|ref|XP_002273904.1| (e_value=1e-73) PREDICTED: pentatricopeptide repeat-containing protein At2g20710, mitochondrial [Vitis vinifera]; (*SWP) sp|Q9SKU6|PP166_ARATH (e_value=2e-61) Pentatricopeptide repeat-containing protein At2g20710, mitochondrial OS=Arabidopsis thaliana GN=At2g20710 PE=2 SV=1; (*TAIR) AT2G20710.2 (e_value=2e-62) | Symbols: | Tetratricopeptide repeat (TPR)-like…
isotig03705	AC_B	AC_B	Nsyl09008;Ntab13414;Ntom20670	(*GB) gi|7682432|gb|AAF67262.1|AF165186_1 (e_value=1e-144) MAP kinase kinase [Nicotiana tabacum]; (*SWP) sp|Q9S7U9|M2K2_ARATH (e_value=8e-104) Mitogen-activated protein kinase kinase 2 OS=Arabidopsis thaliana GN=MKK2 PE=1 SV=2; (*TAIR) AT4G29810.2 (e_value=7e-105) | Symbols: ATMKK2, MKK2, MK1 | MAP kinase kinase 2 | chr4:14593299-14595241 REVERSE LENGTH=372;
isotig03721	AC_B	AC_B	Nsyl06187;Ntab10055;Ntom16651	(*GB) gi|297739787|emb|CBI29969.3| (e_value=2e-134) unnamed protein product [Vitis vinifera]; (*SWP) sp|Q9P6N5|DS1PP_SCHPO (e_value=9e-24) Dihydrosphingosine 1-phosphate phosphatase C823.11 OS=Schizosaccharomyces pombe (strain 972 / ATCC 24843) GN=SPAC823.11 PE=2 SV=1; (*TAIR) AT3G58490.1 (e_value=2e-119) | Symbols: | Phosphatidic acid phosphatase (PAP2) family protein | chr3:21633065-21635057 FO…
isotig03729	AC_B	AC_B	Nsyl15003;Ntab10257;Ntom31927	(*GB) gi|255580564|ref|XP_002531106.1| (e_value=1e-165) nutrient reservoir, putative [Ricinus communis]; (*SWP) sp|P07730|GLUA2_ORYSJ (e_value=9e-28) Glutelin type-A 2 OS=Oryza sativa subsp. japonica GN=GLUA2 PE=1 SV=1; (*TAIR) AT1G07750.1 (e_value=2e-163) | Symbols: | RmlC-like cupins superfamily protein | chr1:2404300-2405863 REVERSE LENGTH=356;
isotig03761	AB_C	AB_C	Nsyl10417;Ntab08763;Ntab08765;Ntom07181	(*GB) gi|255571069|ref|XP_002526485.1| (e_value=6e-42) casein kinase II beta chain, putative [Ricinus communis]; (*SWP) sp|O80507|CSK2E_ARATH (e_value=2e-39) Putative casein kinase II subunit beta-4 OS=Arabidopsis thaliana GN=At2g44680 PE=2 SV=1; (*TAIR) AT2G44680.2 (e_value=2e-40) | Symbols: CKB4 | casein kinase II beta subunit 4 | chr2:18426898-18428166 REVERSE LENGTH=282;
isotig03768	AC_B	AC_B	Nsyl09849;Ntab10327;Ntom10288	(*GB) gi|297738318|emb|CBI27519.3| (e_value=7e-86) unnamed protein product [Vitis vinifera]; (*TAIR) AT3G26085.2 (e_value=2e-76) | Symbols: | CAAX amino terminal protease family protein | chr3:9530842-9532397 FORWARD LENGTH=322;
isotig03770	AB_C	AB_C	Nsyl08868;Ntab10611;Ntom09590	(*GB) gi|302143930|emb|CBI23035.3| (e_value=2e-107) unnamed protein product [Vitis vinifera]; (*SWP) sp|Q9SM23|ACBP1_ARATH (e_value=5e-107) Acyl-CoA-binding domain-containing protein 1 OS=Arabidopsis thaliana GN=ACBP1 PE=1 SV=2; (*TAIR) AT5G53470.1 (e_value=5e-108) | Symbols: ACBP1, ACBP | acyl-CoA binding protein 1 | chr5:21710497-21712391 FORWARD LENGTH=338;
isotig03776	AB_C	AB_C	Nsyl08545;Ntab17616;Ntom01151	(*GB) gi|224074813|ref|XP_002304461.1| (e_value=3e-71) predicted protein [Populus trichocarpa]; (*SWP) sp|Q2V4F9|Y1301_ARATH (e_value=1e-62) 1; (*TAIR) AT4G22990.1 (e_value=1e-66) | Symbols: | Major Facilitator Superfamily with SPX (SYG1/Pho81/XPR1) domain-containing protein | chr4:12048240-12050984 REVERSE LENGTH=699;
isotig03777	AC_B	AC_B	Nsyl10965;Ntab03696;Ntom19847	(*GB) gi|225434449|ref|XP_002277781.1| (e_value=2e-50) PREDICTED: uncharacterized protein At1g18480 [Vitis vinifera]; (*TAIR) AT1G07010.3 (e_value=4e-52) | Symbols: | Calcineurin-like metallo-phosphoesterase superfamily protein | chr1:2152949-2154968 FORWARD LENGTH=400;
isotig03786	AC_B	AC_B	Nsyl08191;Ntab06014;Ntom09763	(*GB) gi|225439825|ref|XP_002274179.1| (e_value=4e-167) PREDICTED: protein GPR107-like [Vitis vinifera]; (*SWP) sp|Q8BUV8|GP107_MOUSE (e_value=6e-58) Protein GPR107 OS=Mus musculus GN=Gpr107 PE=2 SV=2; (*TAIR) AT5G18520.1 (e_value=7e-164) | Symbols: | Lung seven transmembrane receptor family protein | chr5:6145027-6146349 FORWARD LENGTH=440;
isotig03788	NA	AB_C	Nsyl04371;Ntab10723;Ntom07748	(*GB) gi|77999273|gb|ABB16983.1| (e_value=9e-142) unknown [Solanum tuberosum]; (*SWP) sp|Q6UNT2|RL5_CUCSA (e_value=2e-133) 60S ribosomal protein L5 OS=Cucumis sativus GN=RPL5 PE=2 SV=1; (*TAIR) AT5G39740.1 (e_value=1e-131) | Symbols: OLI7, RPL5B | ribosomal protein L5 B | chr5:15903365-15905185 FORWARD LENGTH=301;
isotig03803	AB_C	AB_C	Nsyl08745;Ntab10471;Ntom09643	(*GB) gi|255580317|ref|XP_002530987.1| (e_value=1e-41) conserved hypothetical protein [Ricinus communis]; (*SWP) sp|O80934|Y2766_ARATH (e_value=3e-39) Uncharacterized protein At2g37660, chloroplastic OS=Arabidopsis thaliana GN=At2g37660 PE=1 SV=2; (*TAIR) AT2G37660.1 (e_value=3e-40) | Symbols: | NAD(P)-binding Rossmann-fold superfamily protein | chr2:15795481-15796977 REVERSE LENGTH=325;
isotig03812	AB_AC	AB_AC	Nsyl09385;Ntab06145;Ntab06146;Ntom16366	(*GB) gi|584825|sp|P37707.1|B2_DAUCA (e_value=2e-80) RecName: Full=B2 protein; (*SWP) sp|P37707|B2_DAUCA (e_value=1e-81) B2 protein OS=Daucus carota PE=2 SV=1; (*TAIR) AT5G42050.1 (e_value=1e-76) | Symbols: | DCD (Development and Cell Death) domain protein | chr5:16815630-16816932 FORWARD LENGTH=349;
isotig03822	AC_B	AC_B	\N	(*GB) gi|78191410|gb|ABB29926.1| (e_value=4e-63) fructose-bisphosphate aldolase-like [Solanum tuberosum]; (*SWP) sp|P29356|ALF_SPIOL (e_value=1e-55) Fructose-bisphosphate aldolase, cytoplasmic isozyme OS=Spinacia oleracea PE=2 SV=1; (*TAIR) AT2G36460.1 (e_value=1e-103) | Symbols: | Aldolase superfamily protein | chr2:15296929-15298387 REVERSE LENGTH=358;
isotig03881	AC_B	AC_B	Nsyl23432;Ntab12781;Ntom07344	(*GB) gi|297735017|emb|CBI17379.3| (e_value=2e-175) unnamed protein product [Vitis vinifera]; (*SWP) sp|Q80YV3|TRRAP_MOUSE (e_value=2e-34) Transformation/transcription domain-associated protein OS=Mus musculus GN=Trrap PE=1 SV=2; (*TAIR) AT2G17930.1 (e_value=5e-158) | Symbols: | Phosphatidylinositol 3- and 4-kinase family protein with FAT domain | chr2:7784455-7802230 REVERSE LENGTH=3858;
isotig03888	AB_C	AB_C	Nsyl09989;Ntab13174;Ntom08887	(*GB) gi|225465921|ref|XP_002270142.1| (e_value=3e-68) PREDICTED: uncharacterized protein At5g39865-like [Vitis vinifera]; (*SWP) sp|Q9FLE8|Y5986_ARATH (e_value=1e-37) Uncharacterized protein At5g39865 OS=Arabidopsis thaliana GN=At5g39865 PE=1 SV=1; (*TAIR) AT5G13810.1 (e_value=4e-68) | Symbols: | Glutaredoxin family protein | chr5:4455769-4456593 FORWARD LENGTH=274;
isotig03907	AB_C	AB_C	Nsyl11769;Ntab14428;Ntom16055	(*GB) gi|296089132|emb|CBI38835.3| (e_value=4e-47) 1; (*SWP) sp|B0JYZ2|PEX16_XENTR (e_value=5e-11) Peroxisomal membrane protein PEX16 OS=Xenopus tropicalis GN=pex16 PE=2 SV=1; (*TAIR) AT2G45690.1 (e_value=2e-35) | Symbols: SSE1, SSE, PEX16, ATPEX16 | shrunken seed protein (SSE1) | chr2:18823465-18825601 REVERSE LENGTH=367;
isotig03914	AB_C	AB_C	Nsyl08189;Ntab14913;Ntom07086	(*GB) gi|225445023|ref|XP_002283114.1| (e_value=1e-36) PREDICTED: zinc finger CCCH domain-containing protein 49-like [Vitis vinifera]; (*SWP) sp|Q9M0G2|C3H49_ARATH (e_value=5e-61) Zinc finger CCCH domain-containing protein 49 OS=Arabidopsis thaliana GN=At4g29190 PE=2 SV=1; (*TAIR) AT4G29190.1 (e_value=5e-62) | Symbols: | Zinc finger C-x8-C-x5-C-x3-H type family protein | chr4:14392233-14393303 RE…
isotig03928	AC_B	AC_B	Nsyl16096;Ntab16028;Ntom07632	(*GB) gi|224089993|ref|XP_002308897.1| (e_value=1e-89) predicted protein [Populus trichocarpa]; (*TAIR) AT3G10250.2 (e_value=1e-83) | Symbols: | Plant protein 1589 of unknown function | chr3:3168371-3170418 REVERSE LENGTH=324;
isotig03931	AC_B	AC_B	Nsyl10254;Ntab10914;Ntom07890	\N
isotig03932	AB_C	AB_C	Nsyl08872;Ntab09922;Ntom07818	(*GB) gi|255580440|ref|XP_002531046.1| (e_value=4e-117) Thiol:disulfide interchange protein dsbD precursor, putative [Ricinus communis]; (*SWP) sp|Q9M5P3|CCDA_ARATH (e_value=5e-112) Cytochrome c-type biogenesis ccda-like chloroplastic protein OS=Arabidopsis thaliana GN=CCDA PE=1 SV=1; (*TAIR) AT5G54290.1 (e_value=5e-113) | Symbols: CcdA | cytochrome c biogenesis protein family | chr5:22051097-220…
isotig03945	AC_B	AC_B	Nsyl07715;Ntab10113;Ntom07563	(*GB) gi|54648780|gb|AAV36808.1| (e_value=0.0) 1; (*SWP) sp|P46637|ARGI1_ARATH (e_value=7e-170) Arginase OS=Arabidopsis thaliana GN=At4g08900 PE=2 SV=1; (*TAIR) AT4G08900.1 (e_value=7e-171) | Symbols: | arginase | chr4:5703499-5705180 FORWARD LENGTH=342;
isotig03946	AB_C	AB_C	Nsyl03884;Ntab02920;Ntom23874	(*GB) gi|255568992|ref|XP_002525466.1| (e_value=9e-68) conserved hypothetical protein [Ricinus communis]; (*TAIR) AT2G39050.1 (e_value=7e-60) | Symbols: | hydroxyproline-rich glycoprotein family protein | chr2:16303427-16305336 FORWARD LENGTH=317;
isotig03953	AB_C	AB_C	Nsyl18876;Ntab19310;Ntom05791	(*GB) gi|224112096|ref|XP_002316080.1| (e_value=5e-35) predicted protein [Populus trichocarpa]; (*SWP) sp|Q6Z4H0|6PGL2_ORYSJ (e_value=9e-30) Probable 6-phosphogluconolactonase 2 OS=Oryza sativa subsp. japonica GN=Os07g0604000 PE=2 SV=1; (*TAIR) AT1G13700.1 (e_value=1e-27) | Symbols: PGL1 | 6-phosphogluconolactonase 1 | chr1:4694475-4695600 REVERSE LENGTH=268;
isotig03967	AB_C	AB_C	Nsyl03168;Ntab06123;Ntom07567	(*GB) gi|108705681|gb|ABF93476.1| (e_value=2e-59) Palmitoyl protein thioesterase containing protein, expressed [Oryza sativa Japonica Group]; (*SWP) sp|Q20390|PPT1_CAEEL (e_value=9e-17) Palmitoyl-protein thioesterase 1 OS=Caenorhabditis elegans GN=ppt-1 PE=2 SV=2; (*TAIR) AT3G60340.2 (e_value=7e-51) | Symbols: | alpha/beta-Hydrolases superfamily protein | chr3:22304395-22306389 FORWARD LENGTH=338;
isotig03969	AB_C	AB_C	Nsyl26429;Ntab12117;Ntom05850	(*GB) gi|255541464|ref|XP_002511796.1| (e_value=1e-86) conserved hypothetical protein [Ricinus communis]; (*SWP) sp|Q8LG03|FB345_ARATH (e_value=1e-73) F-box protein At4g00755 OS=Arabidopsis thaliana GN=At4g00755 PE=2 SV=1; (*TAIR) AT4G00755.2 (e_value=1e-74) | Symbols: | F-box family protein | chr4:325294-326787 FORWARD LENGTH=377;
isotig03982	AB_C	AB_C	Nsyl09459;Ntab03715;Ntab03717;Ntom09425	(*GB) gi|255646048|gb|ACU23511.1| (e_value=2e-55) 1; (*TAIR) AT1G19580.1 (e_value=6e-53) | Symbols: GAMMA CA1 | gamma carbonic anhydrase 1 | chr1:6774937-6777092 FORWARD LENGTH=275;
isotig04014	AC_B	AC_B	Nsyl09700;Ntab10289;Ntom07441	(*GB) gi|157142955|gb|ABV24460.1| (e_value=9e-131) chloroplast-localized protein [Nicotiana benthamiana]; (*SWP) sp|Q7XAB8|THF1_SOLTU (e_value=9e-118) Protein THYLAKOID FORMATION1, chloroplastic OS=Solanum tuberosum GN=THF1 PE=2 SV=1; (*TAIR) AT2G20890.1 (e_value=8e-90) | Symbols: PSB29, THF1 | photosystem II reaction center PSB29 protein | chr2:8987783-8989185 FORWARD LENGTH=300;
isotig04016	AC_B	AC_B	Nsyl26950;Ntab10362;Ntom31011	(*GB) gi|225465993|ref|XP_002264669.1| (e_value=3e-147) 1; (*SWP) sp|Q9P2S5|WDR8_HUMAN (e_value=2e-68) 1; (*TAIR) AT5G07590.1 (e_value=2e-135) | Symbols: | Transducin/WD40 repeat-like superfamily protein | chr5:2401712-2403731 REVERSE LENGTH=458;
isotig04033	AC_B	AC_B	Nsyl06595;Ntab12518;Ntom07446	(*GB) gi|3021506|emb|CAA65502.1| (e_value=7e-51) isocitrate dehydrogenase (NAD+) [Nicotiana tabacum]; (*SWP) sp|P29696|LEU3_SOLTU (e_value=2e-48) 3-isopropylmalate dehydrogenase, chloroplastic OS=Solanum tuberosum PE=2 SV=1; (*TAIR) AT5G03290.1 (e_value=1e-40) | Symbols: IDH-V | isocitrate dehydrogenase V | chr5:794043-795939 FORWARD LENGTH=374;
isotig04038	AC_B	AC_B	Nsyl26643;Ntab11341;Ntom03486	(*GB) gi|8489877|gb|AAF75794.1|AF272710_1 (e_value=0.0) putative 7-transmembrane G-protein-coupled receptor [Solanum chacoense]; (*SWP) sp|Q9JJK2|LANC2_MOUSE (e_value=7e-46) LanC-like protein 2 OS=Mus musculus GN=Lancl2 PE=1 SV=1; (*TAIR) AT5G65280.1 (e_value=4e-143) | Symbols: GCL1 | GCR2-like 1 | chr5:26086129-26088069 REVERSE LENGTH=433;
isotig04050	AB_C	AB_C	Nsyl08029;Ntab18923;Ntab20476;Ntom07817	(*GB) gi|1778145|gb|AAB40648.1| (e_value=1e-39) phosphate/phosphoenolpyruvate translocator precursor [Nicotiana tabacum]; (*SWP) sp|P52178|TPT2_BRAOB (e_value=3e-36) Triose phosphate/phosphate translocator, non-green plastid, chloroplastic OS=Brassica oleracea var. botrytis GN=NGTPT PE=2 SV=1; (*TAIR) AT5G33320.1 (e_value=3e-36) | Symbols: CUE1, PPT, ARAPPT | Glucose-6-phosphate/phosphate translo…
isotig04059	AC_B	AC_B	Nsyl11654;Ntab19616;Ntom06723	(*GB) gi|225470541|ref|XP_002270010.1| (e_value=1e-123) 1; (*SWP) sp|Q8L7W2|NUDT8_ARATH (e_value=2e-105) Nudix hydrolase 8 OS=Arabidopsis thaliana GN=NUDT8 PE=2 SV=2; (*TAIR) AT5G47240.1 (e_value=2e-106) | Symbols: atnudt8, NUDT8 | nudix hydrolase homolog 8 | chr5:19183806-19185467 FORWARD LENGTH=369;
isotig04076	AC_B	AC_B	Nsyl11101;Ntab21249;Ntom07008	(*GB) gi|224063397|ref|XP_002301126.1| (e_value=3e-107) predicted protein [Populus trichocarpa]; (*SWP) sp|Q9SGP2|HSL1_ARATH (e_value=1e-60) Receptor-like protein kinase HSL1 OS=Arabidopsis thaliana GN=HSL1 PE=2 SV=1; (*TAIR) AT5G49660.1 (e_value=1e-93) | Symbols: | Leucine-rich repeat transmembrane protein kinase family protein | chr5:20161401-20164534 REVERSE LENGTH=966;
isotig04097	AC_B	AC_B	Nsyl04218;Ntab10154;Ntom07339	(*GB) gi|225461632|ref|XP_002285388.1| (e_value=1e-51) PREDICTED: uncharacterized protein At3g15000, mitochondrial [Vitis vinifera]; (*SWP) sp|Q9LKA5|UMP1_ARATH (e_value=8e-47) Uncharacterized protein At3g15000, mitochondrial OS=Arabidopsis thaliana GN=At3g15000 PE=1 SV=1; (*TAIR) AT3G15000.1 (e_value=7e-48) | Symbols: | cobalt ion binding | chr3:5050321-5052121 FORWARD LENGTH=395;
isotig04102	AB_C	AB_C	Nsyl30695;Ntab10428;Ntom08514	(*GB) gi|82621130|gb|ABB86253.1| (e_value=7e-173) 3'-5' exonuclease domain-containing protein-like [Solanum tuberosum]; (*SWP) sp|Q8NHP7|EXD1_HUMAN (e_value=2e-15) Exonuclease 3'-5' domain-containing protein 1 OS=Homo sapiens GN=EXD1 PE=2 SV=4; (*TAIR) AT2G25910.1 (e_value=1e-151) | Symbols: | 3'-5' exonuclease domain-containing protein / K homology domain-containing protein / KH domain-containin…
isotig04107	AB_C	AB_C	Nsyl02520;Ntab10378;Ntom08576	(*GB) gi|255639539|gb|ACU20064.1| (e_value=1e-76) unknown [Glycine max]; (*SWP) sp|O33513|CBBY_RHOCA (e_value=4e-11) Protein CbbY OS=Rhodobacter capsulatus GN=cbbY PE=3 SV=1; (*TAIR) AT4G39970.1 (e_value=8e-77) | Symbols: | Haloacid dehalogenase-like hydrolase (HAD) superfamily protein | chr4:18536678-18538429 REVERSE LENGTH=316;
isotig04195	NA	BC_A	Nsyl19361;Ntab16249;Ntom15848	(*GB) gi|225446891|ref|XP_002284045.1| (e_value=3e-132) PREDICTED: endoplasmic reticulum-Golgi intermediate compartment protein 3 [Vitis vinifera]; (*SWP) sp|Q9CQE7|ERGI3_MOUSE (e_value=3e-42) Endoplasmic reticulum-Golgi intermediate compartment protein 3 OS=Mus musculus GN=Ergic3 PE=2 SV=1; (*TAIR) AT3G22290.1 (e_value=3e-124) | Symbols: | Endoplasmic reticulum vesicle transporter protein | chr3…
isotig04201	AC_B	AC_B	Nsyl08302;Ntab15268;Ntom07057	(*GB) gi|75319610|sp|Q41328.2|PTI1_SOLLC (e_value=5e-104) 1; (*SWP) sp|Q41328|PTI1_SOLLC (e_value=3e-105) Pto-interacting protein 1 OS=Solanum lycopersicum GN=PTI1 PE=1 SV=2; (*TAIR) AT3G17410.1 (e_value=2e-101) | Symbols: | Protein kinase superfamily protein | chr3:5956601-5958882 FORWARD LENGTH=364;
isotig04210	AC_B	AC_B	Nsyl09049;Ntab17961;Ntom13685	(*GB) gi|1841468|emb|CAA71881.1| (e_value=3e-72) Tyrosyl-tRNA synthetase [Nicotiana tabacum]; (*SWP) sp|Q5UPJ7|SYY_MIMIV (e_value=3e-28) Tyrosine--tRNA ligase OS=Acanthamoeba polyphaga mimivirus GN=YARS PE=1 SV=1; (*TAIR) AT2G33840.1 (e_value=1e-59) | Symbols: | Tyrosyl-tRNA synthetase, class Ib, bacterial/mitochondrial | chr2:14315011-14317329 FORWARD LENGTH=385;
isotig04215	AB_C	AB_C	Nsyl08480;Ntab12851;Ntom02498	(*GB) gi|225458065|ref|XP_002278539.1| (e_value=3e-93) PREDICTED: protein BASIC PENTACYSTEINE6 [Vitis vinifera]; (*TAIR) AT5G42520.1 (e_value=1e-70) | Symbols: BPC6, BBR/BPC6, ATBPC6 | basic pentacysteine 6 | chr5:17001287-17002466 FORWARD LENGTH=342;
isotig04219	ABC_A	ABC_A	Nsyl01653;Ntab10916;Ntab19459;Ntom07635	(*GB) gi|255580234|ref|XP_002530947.1| (e_value=2e-86) NADH-cytochrome B5 reductase, putative [Ricinus communis]; (*SWP) sp|Q59P03|NCB5R_CANAL (e_value=2e-46) NADH-cytochrome b5 reductase 1 OS=Candida albicans (strain SC5314 / ATCC MYA-2876) GN=CBR1 PE=3 SV=1; (*TAIR) AT5G17770.1 (e_value=4e-86) | Symbols: ATCBR, CBR1, CBR | NADH:cytochrome B5 reductase 1 | chr5:5864543-5866495 REVERSE LENGTH=281;
isotig04244	AB_AC	AB_AC	Nsyl12918;Ntab06295;Ntab25704;Ntom07750	(*GB) gi|124360801|gb|ABN08773.1| (e_value=2e-17) 1; (*TAIR) AT4G19950.1 (e_value=2e-17) | Symbols: | unknown protein; BEST Arabidopsis thaliana protein match is: unknown protein (TAIR:AT5G44860.1); Has 338 Blast hits to 330 proteins in 72 species: Archae - 2; Bacteria - 94; Metazoa - 7; Fungi - 0; Plants - 232; Viruses - 0; Other Eukaryotes - 3 (source: NCBI BLink). | chr4:10809977-10810942 FORW…
isotig04251	AC_B	AC_B	Nsyl01761;Ntab10492;Ntom03184	(*GB) gi|225435731|ref|XP_002285703.1| (e_value=1e-55) PREDICTED: uncharacterized protein LOC100263951 [Vitis vinifera]; (*SWP) sp|Q9R0U0|SF13A_MOUSE (e_value=3e-22) 1; (*TAIR) AT3G13570.1 (e_value=5e-49) | Symbols: SCL30A, At-SCL30A | SC35-like splicing factor 30A | chr3:4429564-4431602 REVERSE LENGTH=262;
isotig04253	AC_B	AC_B	Nsyl18046;Ntab10175;Ntom29655	(*GB) gi|255541300|ref|XP_002511714.1| (e_value=2e-114) zinc finger protein, putative [Ricinus communis]; (*SWP) sp|Q8VYP5|ZDH14_ARATH (e_value=4e-111) Probable S-acyltransferase At3g60800 OS=Arabidopsis thaliana GN=At3g60800 PE=2 SV=1; (*TAIR) AT3G60800.1 (e_value=3e-112) | Symbols: | DHHC-type zinc finger family protein | chr3:22467486-22469273 REVERSE LENGTH=307;
isotig04257	AC_B	AC_B	Nsyl04311;Ntab10511;Ntom16393	(*GB) gi|6692816|dbj|BAA89423.1| (e_value=0.0) allyl alcohol dehydrogenase [Nicotiana tabacum]; (*SWP) sp|Q39173|P2_ARATH (e_value=6e-145) NADP-dependent alkenal double bond reductase P2 OS=Arabidopsis thaliana GN=P2 PE=2 SV=2; (*TAIR) AT5G16990.1 (e_value=6e-146) | Symbols: | Zinc-binding dehydrogenase family protein | chr5:5581831-5583849 REVERSE LENGTH=343;
isotig04262	AB_C	AB_C	Nsyl27982;Ntab10566;Ntom17789	(*GB) gi|224105587|ref|XP_002313864.1| (e_value=8e-78) predicted protein [Populus trichocarpa]; (*SWP) sp|Q8W3M4|Y4744_ARATH (e_value=1e-52) Uncharacterized protein At4g06744 OS=Arabidopsis thaliana GN=At4g06744 PE=2 SV=1; (*TAIR) AT1G49750.1 (e_value=5e-74) | Symbols: | Leucine-rich repeat (LRR) family protein | chr1:18411177-18412779 REVERSE LENGTH=494;
isotig04272	AC_B	AC_B	Nsyl02604;Ntab10338;Ntom07746	(*GB) gi|76573363|gb|ABA46786.1| (e_value=1e-163) unknown [Solanum tuberosum]; (*SWP) sp|Q54RA4|Y3291_DICDI (e_value=2e-43) Probable iron/ascorbate oxidoreductase DDB_G0283291 OS=Dictyostelium discoideum GN=DDB_G0283291 PE=3 SV=1; (*TAIR) AT3G50210.3 (e_value=2e-141) | Symbols: | 2-oxoglutarate (2OG) and Fe(II)-dependent oxygenase superfamily protein | chr3:18614338-18616229 REVERSE LENGTH=332;
isotig04281	AB_C	AB_C	Nsyl14982;Ntab09884;Ntom07969	(*GB) gi|297814634|ref|XP_002875200.1| (e_value=2e-33) hypothetical protein ARALYDRAFT_484241 [Arabidopsis lyrata subsp. lyrata]; (*TAIR) AT3G11810.1 (e_value=1e-34) | Symbols: | unknown protein; BEST Arabidopsis thaliana protein match is: unknown protein (TAIR:AT2G03330.1); Has 141 Blast hits to 141 proteins in 21 species: Archae - 0; Bacteria - 9; Metazoa - 0; Fungi - 0; Plants - 131; Viruses -…
isotig04285	NA	AC_B	Nsyl14962;Ntab26142;Ntom07759	(*GB) gi|225445238|ref|XP_002280972.1| (e_value=1e-52) PREDICTED: uncharacterized protein LOC100249177 [Vitis vinifera]; (*TAIR) AT5G19540.1 (e_value=9e-44) | Symbols: | unknown protein; FUNCTIONS IN: molecular_function unknown; INVOLVED IN: biological_process unknown; LOCATED IN: chloroplast; EXPRESSED IN: 22 plant structures; EXPRESSED DURING: 13 growth stages; Has 1807 Blast hits to 1807 prote…
isotig04300	AC_B	AC_B	Nsyl33201;Ntab11785;Ntom11380	(*GB) gi|225424468|ref|XP_002285166.1| (e_value=1e-134) PREDICTED: annexin D5 [Vitis vinifera]; (*SWP) sp|Q9C9X3|ANXD5_ARATH (e_value=5e-99) Annexin D5 OS=Arabidopsis thaliana GN=ANN5 PE=2 SV=2; (*TAIR) AT1G68090.1 (e_value=4e-100) | Symbols: ANNAT5, ANN5 | annexin 5 | chr1:25519442-25520774 REVERSE LENGTH=316;
isotig04302	AC_B	BC_A	Nsyl08363;Ntab15321;Ntom22143	(*GB) gi|225435638|ref|XP_002285659.1| (e_value=7e-124) PREDICTED: E3 ubiquitin-protein ligase SINAT2 [Vitis vinifera]; (*SWP) sp|Q9M2P4|SINA2_ARATH (e_value=2e-120) E3 ubiquitin-protein ligase SINAT2 OS=Arabidopsis thaliana GN=SINAT2 PE=2 SV=1; (*TAIR) AT3G58040.1 (e_value=2e-121) | Symbols: SINAT2 | seven in absentia of Arabidopsis 2 | chr3:21489612-21491085 FORWARD LENGTH=308;
isotig04349	AB_C	AB_C	Nsyl02307;Ntab15298;Ntom30489	(*GB) gi|224111314|ref|XP_002315812.1| (e_value=4e-90) hypothetical protein POPTRDRAFT_231473 [Populus trichocarpa]; (*SWP) sp|Q6J163|5NG4_PINTA (e_value=8e-32) Auxin-induced protein 5NG4 OS=Pinus taeda PE=2 SV=1; (*TAIR) AT1G70260.1 (e_value=3e-80) | Symbols: | nodulin MtN21 /EamA-like transporter family protein | chr1:26457067-26459338 REVERSE LENGTH=375;
isotig04358	AC_B	AC_B	Nsyl26853;Ntab10564;Ntom11867	(*GB) gi|170271|gb|AAA34085.1| (e_value=2e-159) DNA-binding protein [Nicotiana tabacum]; (*TAIR) AT1G13450.1 (e_value=9e-104) | Symbols: GT-1 | Homeodomain-like superfamily protein | chr1:4612999-4615115 REVERSE LENGTH=406;
isotig04363	AC_B	AC_B	Nsyl08840;Ntab05773;Ntom07435	(*GB) gi|225445196|ref|XP_002284247.1| (e_value=1e-34) PREDICTED: uncharacterized protein LOC100250827 [Vitis vinifera]; (*TAIR) AT4G28990.1 (e_value=2e-20) | Symbols: | RNA-binding protein-related | chr4:14291205-14293018 FORWARD LENGTH=347;
isotig04371	AB_C	AB_C	Nsyl26088;Ntab11417;Ntab13015;Ntom09696	(*GB) gi|157042753|gb|ABV02028.1| (e_value=1e-33) mevalonate diphosphate decarboxylase [Nicotiana langsdorffii x Nicotiana sanderae]; (*SWP) sp|Q54YQ9|ERG19_DICDI (e_value=3e-14) 1; (*TAIR) AT3G54250.1 (e_value=1e-31) | Symbols: | GHMP kinase family protein | chr3:20082468-20084688 REVERSE LENGTH=419;
isotig04375	AB_C	AB_C	Nsyl18278;Ntab04588;Ntab04589;Ntom29653	(*GB) gi|257831429|gb|ACV71015.1| (e_value=5e-104) UPA15 [Capsicum annuum]; (*SWP) sp|Q9FNI7|CSLA2_ARATH (e_value=2e-97) Glucomannan 4-beta-mannosyltransferase 2 OS=Arabidopsis thaliana GN=CSLA2 PE=2 SV=1; (*TAIR) AT5G22740.1 (e_value=2e-98) | Symbols: ATCSLA02, CSLA02, ATCSLA2, CSLA2 | cellulose synthase-like A02 | chr5:7555379-7559866 REVERSE LENGTH=534;
isotig04380	AB_C	AB_C	Nsyl12654;Ntab23497;Ntom12679	(*GB) gi|297741494|emb|CBI32626.3| (e_value=5e-121) unnamed protein product [Vitis vinifera]; (*SWP) sp|C0LGI2|Y1677_ARATH (e_value=1e-72) Probable LRR receptor-like serine/threonine-protein kinase At1g67720 OS=Arabidopsis thaliana GN=At1g67720 PE=2 SV=1; (*TAIR) AT2G37050.3 (e_value=1e-107) | Symbols: | Leucine-rich repeat protein kinase family protein | chr2:15569290-15573477 FORWARD LENGTH=934;
isotig04390	AC_B	AC_B	Nsyl10690;Ntab11096;Ntom02175	(*GB) gi|78707376|gb|ABB46489.1| (e_value=1e-18) 1; (*SWP) sp|Q9ZQX6|ETOL1_ARATH (e_value=1e-18) ETO1-like protein 1 OS=Arabidopsis thaliana GN=EOL1 PE=1 SV=1; (*TAIR) AT4G02680.1 (e_value=9e-20) | Symbols: EOL1 | ETO1-like 1 | chr4:1181202-1184328 REVERSE LENGTH=888;
isotig04403	AC_B	AB_C	Nsyl33073;Ntab12042;Ntom12917	(*GB) gi|297737110|emb|CBI26311.3| (e_value=5e-140) 1; (*TAIR) AT1G04200.1 (e_value=3e-118) | Symbols: | FUNCTIONS IN: molecular_function unknown; INVOLVED IN: N-terminal protein myristoylation; LOCATED IN: cellular_component unknown; EXPRESSED IN: 22 plant structures; EXPRESSED DURING: 13 growth stages; CONTAINS InterPro DOMAIN/s: Dymeclin (InterPro:IPR019142); Has 395 Blast hits to 389 proteins…
isotig04406	AB_AC	AB_AC	Nsyl09362;Ntab05400;Ntab05402;Ntom08173	\N
isotig04408	NA	AB_C	Nsyl15822;Ntab14406;Ntom12747	(*GB) gi|225446697|ref|XP_002277601.1| (e_value=3e-61) PREDICTED: protein SYM1 [Vitis vinifera]; (*SWP) sp|Q4P9K6|SYM1_USTMA (e_value=3e-14) Protein SYM1 OS=Ustilago maydis (strain 521 / FGSC 9021) GN=SYM1 PE=3 SV=1; (*TAIR) AT2G42770.1 (e_value=7e-62) | Symbols: | Peroxisomal membrane 22 kDa (Mpv17/PMP22) family protein | chr2:17798635-17799927 REVERSE LENGTH=232;
isotig04435	AC_B	AC_B	Nsyl24377;Ntab10578;Ntom07673	(*GB) gi|225426781|ref|XP_002282844.1| (e_value=1e-111) PREDICTED: F-box protein PP2-A12 [Vitis vinifera]; (*SWP) sp|Q9LN77|P2A12_ARATH (e_value=1e-98) F-box protein PP2-A12 OS=Arabidopsis thaliana GN=P2A12 PE=2 SV=1; (*TAIR) AT1G12710.1 (e_value=1e-99) | Symbols: AtPP2-A12, PP2-A12 | phloem protein 2-A12 | chr1:4326980-4328324 REVERSE LENGTH=291;
isotig04441	AB_AC	AB_AC	Nsyl09729;Ntab10804;Ntab10843;Ntom07816	(*GB) gi|115291793|gb|ABI93215.1| (e_value=7e-165) water channel protein [Nicotiana tabacum]; (*SWP) sp|Q08451|PIP1_SOLLC (e_value=3e-160) Probable aquaporin PIP-type pTOM75 OS=Solanum lycopersicum PE=2 SV=1; (*TAIR) AT1G01620.1 (e_value=2e-149) | Symbols: PIP1C, TMP-B, PIP1;3 | plasma membrane intrinsic protein 1C | chr1:225986-227176 REVERSE LENGTH=286;
isotig04444	ACA_B	ACA_B	Nsyl11176;Ntab03720;Ntom10367	(*GB) gi|225449208|ref|XP_002279488.1| (e_value=4e-88) 1; (*SWP) sp|Q76P23|PM34_DICDI (e_value=1e-35) Mitochondrial substrate carrier family protein Q OS=Dictyostelium discoideum GN=mcfQ PE=2 SV=1; (*TAIR) AT2G39970.1 (e_value=1e-83) | Symbols: | Mitochondrial substrate carrier family protein | chr2:16684026-16686392 REVERSE LENGTH=331;
isotig04446	AB_AC	AB_AC	Nsyl10548;Ntab10740;Ntab24305;Ntom05755	(*GB) gi|100801744|emb|CAK24966.1| (e_value=2e-137) chlorophyll a/b binding protein [Solanum tuberosum]; (*SWP) sp|Q9SQL2|CB24_PEA (e_value=2e-127) Chlorophyll a-b binding protein P4, chloroplastic OS=Pisum sativum GN=lhcA-P4 PE=1 SV=1; (*TAIR) AT3G47470.1 (e_value=2e-127) | Symbols: LHCA4, CAB4 | light-harvesting chlorophyll-protein complex I subunit A4 | chr3:17493622-17494773 REVERSE LENGTH=25…
isotig04456	AB_C	AB_C	Nsyl11571;Ntab14432;Ntom07715	(*GB) gi|255550690|ref|XP_002516394.1| (e_value=8e-127) spliceosome associated protein, putative [Ricinus communis]; (*SWP) sp|Q6AYL5|SF3B4_RAT (e_value=2e-93) Splicing factor 3B subunit 4 OS=Rattus norvegicus GN=Sf3b4 PE=2 SV=1; (*TAIR) AT2G18510.1 (e_value=4e-120) | Symbols: emb2444 | RNA-binding (RRM/RBD/RNP motifs) family protein | chr2:8031554-8033517 REVERSE LENGTH=363;
isotig04468	AB_C	AB_C	Nsyl02516;Ntab10912;Ntom07924	(*GB) gi|76160992|gb|ABA40459.1| (e_value=5e-121) NADPH quinone oxidoreductase-like protein [Solanum tuberosum]; (*SWP) sp|Q53FA7|QORX_HUMAN (e_value=2e-50) Quinone oxidoreductase PIG3 OS=Homo sapiens GN=TP53I3 PE=1 SV=2; (*TAIR) AT4G21580.1 (e_value=3e-100) | Symbols: | oxidoreductase, zinc-binding dehydrogenase family protein | chr4:11475822-11477514 FORWARD LENGTH=325;
isotig04475	NA	AB_C	Nsyl09570;Ntab22727;Ntom22802	(*GB) gi|225454113|ref|XP_002269224.1| (e_value=7e-63) PREDICTED: bifunctional protein FolD [Vitis vinifera]; (*SWP) sp|B0U009|FOLD_FRAP2 (e_value=9e-33) Bifunctional protein FolD OS=Francisella philomiragia subsp. philomiragia (strain ATCC 25017) GN=folD PE=3 SV=1; (*TAIR) AT4G00620.1 (e_value=3e-59) | Symbols: | Amino acid dehydrogenase family protein | chr4:259265-260788 REVERSE LENGTH=360;
isotig04493	AB_C	AB_C	Nsyl09880;Ntab10669;Ntom08010	(*GB) gi|225428078|ref|XP_002278026.1| (e_value=9e-101) PREDICTED: uncharacterized protein LOC100265837 [Vitis vinifera]; (*TAIR) AT2G20920.1 (e_value=4e-79) | Symbols: | Protein of unknown function (DUF3353) | chr2:8998728-8999789 FORWARD LENGTH=287;
isotig04494	AB_AC	AB_AC	Nsyl20747;Ntab07540;Ntab07541;Ntom14577	(*GB) gi|255629121|gb|ACU14905.1| (e_value=2e-24) 1; (*TAIR) AT4G00585.1 (e_value=8e-24) | Symbols: | unknown protein; Has 47 Blast hits to 47 proteins in 22 species: Archae - 0; Bacteria - 0; Metazoa - 3; Fungi - 7; Plants - 33; Viruses - 0; Other Eukaryotes - 4 (source: NCBI BLink). | chr4:251157-252284 REVERSE LENGTH=88;
isotig04512	AB_AC	AB_AC	Nsyl21398;Ntab07362;Ntab07364;Ntom30019	(*GB) gi|224103657|ref|XP_002313142.1| (e_value=2e-17) predicted protein [Populus trichocarpa]; (*TAIR) AT2G01640.1 (e_value=3e-16) | Symbols: | unknown protein; Has 51 Blast hits to 51 proteins in 21 species: Archae - 0; Bacteria - 0; Metazoa - 1; Fungi - 2; Plants - 41; Viruses - 0; Other Eukaryotes - 7 (source: NCBI BLink). | chr2:283085-284034 FORWARD LENGTH=156;
isotig04516	AB_C	AB_C	Nsyl08980;Ntab25665;Ntom08823	(*GB) gi|225452099|ref|XP_002284149.1| (e_value=1e-81) PREDICTED: abhydrolase domain-containing protein FAM108B1 [Vitis vinifera]; (*SWP) sp|Q5ZJ01|F108B_CHICK (e_value=5e-28) Abhydrolase domain-containing protein FAM108B1 OS=Gallus gallus GN=FAM108B1 PE=2 SV=1; (*TAIR) AT5G38220.3 (e_value=6e-74) | Symbols: | alpha/beta-Hydrolases superfamily protein | chr5:15269012-15271140 FORWARD LENGTH=336;
isotig04529	AC_B	AC_B	Nsyl17131;Ntab09914;Ntom06513	(*GB) gi|100288|pir||S17715 (e_value=0.0) transcription activator TGA1a - tobacco; (*SWP) sp|P14232|TGA1A_TOBAC (e_value=8e-141) TGACG-sequence-specific DNA-binding protein TGA-1A OS=Nicotiana tabacum GN=TGA1A PE=1 SV=1; (*TAIR) AT5G10030.1 (e_value=1e-110) | Symbols: TGA4, OBF4 | TGACG motif-binding factor 4 | chr5:3137648-3139295 REVERSE LENGTH=364;
isotig04571	AB_C	AB_C	Nsyl11925;Ntab05794;Ntom16507	(*GB) gi|225441918|ref|XP_002284505.1| (e_value=8e-102) PREDICTED: probable calcium-binding protein CML49 [Vitis vinifera]; (*SWP) sp|Q9FYE4|CML50_ARATH (e_value=5e-93) Probable calcium-binding protein CML50 OS=Arabidopsis thaliana GN=CML50 PE=2 SV=1; (*TAIR) AT5G04170.1 (e_value=5e-94) | Symbols: | Calcium-binding EF-hand family protein | chr5:1145579-1147519 FORWARD LENGTH=354;
isotig04586	AB_C	AB_C	Nsyl05667;Ntab10563;Ntom14186	(*GB) gi|255574857|ref|XP_002528335.1| (e_value=5e-83) Vesicle transport protein SEC20, putative [Ricinus communis]; (*TAIR) AT3G24315.1 (e_value=5e-73) | Symbols: AtSec20 | Sec20 family protein | chr3:8820599-8822445 REVERSE LENGTH=293;
isotig04623	AC_B	AC_B	Nsyl10918;Ntab05647;Ntom07894	(*GB) gi|156712750|dbj|BAF76429.1| (e_value=3e-146) basic region leucine zipper protein [Nicotiana tabacum]; (*SWP) sp|Q9C7S0|BZI60_ARATH (e_value=2e-30) bZIP transcription factor 60 OS=Arabidopsis thaliana GN=BZIP60 PE=2 SV=1; (*TAIR) AT1G42990.1 (e_value=2e-31) | Symbols: ATBZIP60, BZIP60 | basic region/leucine zipper motif 60 | chr1:16136062-16137459 REVERSE LENGTH=295;
isotig04625	AB_C	AB_C	Nsyl09191;Ntab06948;Ntab06950;Ntom08561	(*GB) gi|302142727|emb|CBI19930.3| (e_value=4e-162) unnamed protein product [Vitis vinifera]; (*SWP) sp|Q9LPL4|SKP2A_ARATH (e_value=1e-151) F-box protein SKP2A OS=Arabidopsis thaliana GN=SKP2A PE=1 SV=1; (*TAIR) AT1G21410.1 (e_value=9e-153) | Symbols: SKP2A | F-box/RNI-like superfamily protein | chr1:7497479-7499386 FORWARD LENGTH=360;
isotig04646	AB_AC	AB_AC	Nsyl08782;Ntab10587;Ntab10795;Ntom26954	(*GB) gi|131053151|gb|ABO32691.1| (e_value=3e-68) ACC oxidase ACO3 [Nicotiana attenuata]; (*SWP) sp|P31237|ACCO_ACTDE (e_value=2e-59) 1-aminocyclopropane-1-carboxylate oxidase OS=Actinidia deliciosa GN=ACO PE=2 SV=1; (*TAIR) AT1G05010.1 (e_value=3e-55) | Symbols: EFE, ACO4, EAT1 | ethylene-forming enzyme | chr1:1431419-1432695 REVERSE LENGTH=323;
isotig04684	AB_C	AB_C	Nsyl16399;Ntab10729;Ntom22475	\N
isotig04712	NA	AB_C	Nsyl09796;Ntab10297;Ntom08680	(*GB) gi|255542834|ref|XP_002512480.1| (e_value=2e-78) conserved hypothetical protein [Ricinus communis]; (*SWP) sp|Q84J70|DI193_ARATH (e_value=6e-60) Protein DEHYDRATION-INDUCED 19 homolog 3 OS=Arabidopsis thaliana GN=DI19-3 PE=1 SV=1; (*TAIR) AT3G05700.1 (e_value=5e-61) | Symbols: | Drought-responsive family protein | chr3:1682432-1684323 REVERSE LENGTH=223;
isotig04728	AC_B	AC_B	Nsyl12129;Ntab15781;Ntom06695	(*GB) gi|224139930|ref|XP_002323345.1| (e_value=4e-60) predicted protein [Populus trichocarpa]; (*SWP) sp|Q8W0Z9|CCR4A_ARATH (e_value=1e-53) Carbon catabolite repressor protein 4 homolog 1 OS=Arabidopsis thaliana GN=CCR4-1 PE=2 SV=1; (*TAIR) AT3G58560.1 (e_value=1e-54) | Symbols: | DNAse I-like superfamily protein | chr3:21650880-21653896 REVERSE LENGTH=602;
isotig04742	AB_C	AB_C	Nsyl08854;Ntab12640;Ntom08478	(*GB) gi|296085963|emb|CBI31404.3| (e_value=1e-40) unnamed protein product [Vitis vinifera]; (*TAIR) AT5G04280.1 (e_value=9e-23) | Symbols: | RNA-binding (RRM/RBD/RNP motifs) family protein with retrovirus zinc finger-like domain | chr5:1192461-1195413 FORWARD LENGTH=310;
isotig04743	AAB_C	ABA_C	Nsyl03104;Ntab11994;Ntab27891;Ntom07821	(*GB) gi|81074776|gb|ABB55374.1| (e_value=2e-137) ribosomal protein L2-like [Solanum tuberosum]; (*SWP) sp|P29766|RL8_SOLLC (e_value=9e-139) 60S ribosomal protein L8 OS=Solanum lycopersicum GN=RPL8 PE=2 SV=1; (*TAIR) AT4G36130.1 (e_value=7e-134) | Symbols: | Ribosomal protein L2 family | chr4:17097613-17098656 FORWARD LENGTH=258;
isotig04757	AB_C	AB_C	Nsyl00960;Ntab01755;Ntom28933	(*GB) gi|225456860|ref|XP_002279764.1| (e_value=9e-152) PREDICTED: serine/threonine-protein kinase AFC2 [Vitis vinifera]; (*SWP) sp|P51567|AFC2_ARATH (e_value=6e-142) Serine/threonine-protein kinase AFC2 OS=Arabidopsis thaliana GN=AFC2 PE=1 SV=1; (*TAIR) AT4G24740.1 (e_value=5e-143) | Symbols: AFC2, AME1, FC2 | FUS3-complementing gene 2 | chr4:12754729-12757653 REVERSE LENGTH=427;
isotig04793	AC_B	AC_B	Nsyl17044;Ntab04884;Ntom03573	(*GB) gi|211906522|gb|ACJ11754.1| (e_value=8e-159) UDP-D-glucuronic acid 4-epimerase [Gossypium hirsutum]; (*SWP) sp|Q9M0B6|GAE1_ARATH (e_value=9e-156) UDP-glucuronate 4-epimerase 1 OS=Arabidopsis thaliana GN=GAE1 PE=1 SV=1; (*TAIR) AT4G30440.1 (e_value=8e-157) | Symbols: GAE1 | UDP-D-glucuronate 4-epimerase 1 | chr4:14881976-14883265 REVERSE LENGTH=429;
isotig04795	AB_AC	AB_AC	Nsyl32604;Ntab12183;Ntab16774;Ntom12056	(*GB) gi|297794523|ref|XP_002865146.1| (e_value=1e-25) hypothetical protein ARALYDRAFT_494274 [Arabidopsis lyrata subsp. lyrata]; (*TAIR) AT5G47060.1 (e_value=2e-27) | Symbols: | Protein of unknown function (DUF581) | chr5:19116843-19117639 FORWARD LENGTH=177;
isotig04797	AB_C	ABA_C	Nsyl08037;Ntab06810;Ntom12476	(*GB) gi|21105748|gb|AAM34773.1|AF509873_1 (e_value=3e-158) nam-like protein 10 [Petunia x hybrida]; (*SWP) sp|Q39013|NAC2_ARATH (e_value=8e-111) NAC domain-containing protein 2 OS=Arabidopsis thaliana GN=NAC002 PE=2 SV=2; (*TAIR) AT1G01720.1 (e_value=8e-112) | Symbols: ATAF1, ANAC002 | NAC (No Apical Meristem) domain transcriptional regulator superfamily protein | chr1:268471-269514 FORWARD LENG…
isotig04798	NA	AB_C	Nsyl08274;Ntab11865;Ntom05618	(*GB) gi|225424659|ref|XP_002282407.1| (e_value=2e-162) 1; (*TAIR) AT1G67850.2 (e_value=8e-157) | Symbols: | Protein of unknown function (DUF707) | chr1:25439204-25441904 FORWARD LENGTH=404;
isotig04811	AC_B	AC_B	Nsyl32147;Ntab09763;Ntom04348	(*GB) gi|225463125|ref|XP_002265496.1| (e_value=2e-94) PREDICTED: sphingoid base hydroxylase 2 isoform 1 [Vitis vinifera]; (*SWP) sp|O94298|YOOF_SCHPO (e_value=7e-42) Uncharacterized hydroxylase C887.15c OS=Schizosaccharomyces pombe (strain 972 / ATCC 24843) GN=SPBC887.15c PE=2 SV=1; (*TAIR) AT1G69640.1 (e_value=1e-77) | Symbols: SBH1 | sphingoid base hydroxylase 1 | chr1:26193933-26195466 REVERS…
isotig04819	AB_C	AB_C	Nsyl09575;Ntab10776;Ntom07940	(*GB) gi|255638843|gb|ACU19725.1| (e_value=6e-79) 1; (*SWP) sp|Q9FFB3|VP241_ARATH (e_value=2e-74) Vacuolar protein sorting-associated protein 24 homolog 1 OS=Arabidopsis thaliana GN=VPS24-1 PE=2 SV=1; (*TAIR) AT5G22950.1 (e_value=2e-75) | Symbols: VPS24.1 | SNF7 family protein | chr5:7681380-7682720 FORWARD LENGTH=229;
isotig04825	AB_C	AB_C	Nsyl09809;Ntab10809;Ntom03434	(*GB) gi|302141727|emb|CBI18930.3| (e_value=5e-56) unnamed protein product [Vitis vinifera]; (*TAIR) AT1G76010.1 (e_value=3e-44) | Symbols: | Alba DNA/RNA-binding protein | chr1:28528505-28530488 REVERSE LENGTH=350;
isotig04826	AB_C	AB_C	Nsyl13542;Ntab13296;Ntom27382	(*GB) gi|78191476|gb|ABB29959.1| (e_value=2e-132) ubiquitin fusion-degradation protein-like [Solanum tuberosum]; (*SWP) sp|Q55BK0|UFD1_DICDI (e_value=3e-64) Ubiquitin fusion degradation protein 1 homolog OS=Dictyostelium discoideum GN=ufd1 PE=3 SV=1; (*TAIR) AT2G21270.3 (e_value=6e-118) | Symbols: UFD1 | ubiquitin fusion degradation 1 | chr2:9107841-9110012 FORWARD LENGTH=340;
isotig04835	AB_AC	AB_AC	Nsyl17602;Ntab05919;Ntab12841;Ntom27355	(*GB) gi|83283953|gb|ABC01884.1| (e_value=6e-86) plasma membrane intrinsic protein PIP2-like protein [Solanum tuberosum]; (*SWP) sp|P93004|PIP27_ARATH (e_value=3e-80) Aquaporin PIP2-7 OS=Arabidopsis thaliana GN=PIP2-7 PE=1 SV=2; (*TAIR) AT4G35100.1 (e_value=3e-81) | Symbols: PIP3, PIP3A, PIP2;7, SIMIP | plasma membrane intrinsic protein 3 | chr4:16708672-16709958 FORWARD LENGTH=280;
isotig04839	AB_AC	AB_AC	Nsyl09505;Ntab05578;Ntab05579;Ntom08310	(*GB) gi|83284001|gb|ABC01908.1| (e_value=2e-62) putative 24 kDa seed maturation protein-like protein [Solanum tuberosum]; (*SWP) sp|O82352|RTNLE_ARATH (e_value=9e-39) Reticulon-like protein B5 OS=Arabidopsis thaliana GN=RTNLB5 PE=1 SV=1; (*TAIR) AT2G46170.2 (e_value=9e-40) | Symbols: | Reticulon family protein | chr2:18965410-18966486 FORWARD LENGTH=187;
isotig04842	AC_B	AC_B	Nsyl16469;Ntab16974;Ntom28638	(*GB) gi|225433438|ref|XP_002285669.1| (e_value=4e-60) PREDICTED: uncharacterized protein LOC100259626 [Vitis vinifera]; (*TAIR) AT4G13670.1 (e_value=1e-56) | Symbols: PTAC5 | plastid transcriptionally active 5 | chr4:7948644-7950779 FORWARD LENGTH=387;
isotig04869	AB_C	AB_C	Nsyl10981;Ntab10306;Ntom21168	(*GB) gi|302142364|emb|CBI19567.3| (e_value=5e-88) 1; (*SWP) sp|O48721|HEM4_ARATH (e_value=2e-76) Uroporphyrinogen-III synthase, chloroplastic OS=Arabidopsis thaliana GN=UROS PE=2 SV=2; (*TAIR) AT2G26540.1 (e_value=1e-77) | Symbols: HEMD, UROS, ATUROS, ATDUF3, DUF3 | uroporphyrinogen-III synthase family protein | chr2:11287666-11290224 REVERSE LENGTH=321;
isotig04877	AB_AC	AB_AC	Nsyl09611;Ntab10653;Ntab10848;Ntom23786	(*GB) gi|78191436|gb|ABB29939.1| (e_value=7e-144) major intrinsic protein 2-like [Solanum tuberosum]; (*SWP) sp|Q9ATM6|PIP24_MAIZE (e_value=8e-129) Aquaporin PIP2-4 OS=Zea mays GN=PIP2-4 PE=1 SV=1; (*TAIR) AT2G37170.1 (e_value=3e-129) | Symbols: PIP2B, PIP2;2 | plasma membrane intrinsic protein 2 | chr2:15613624-15614791 REVERSE LENGTH=285;
isotig04878	AC_B	AC_B	Nsyl03521;Ntab05547;Ntom07899	(*GB) gi|255537629|ref|XP_002509881.1| (e_value=3e-92) conserved hypothetical protein [Ricinus communis]; (*SWP) sp|Q9SUT9|RTNLB_ARATH (e_value=4e-86) Reticulon-like protein B2 OS=Arabidopsis thaliana GN=RTNLB2 PE=1 SV=1; (*TAIR) AT4G11220.1 (e_value=3e-87) | Symbols: BTI2, RTNLB2 | VIRB2-interacting protein 2 | chr4:6838176-6839578 REVERSE LENGTH=271;
isotig04879	BC_A	BC_A	Nsyl09626;Ntab05881;Ntab05882;Ntom09453	(*GB) gi|44917143|dbj|BAD12172.1| (e_value=2e-142) 14-3-3 c-2 protein [Nicotiana tabacum]; (*SWP) sp|P93343|1433C_TOBAC (e_value=3e-143) 14-3-3-like protein C OS=Nicotiana tabacum PE=1 SV=1; (*TAIR) AT1G78300.1 (e_value=3e-123) | Symbols: GRF2, 14-3-3OMEGA, GF14 OMEGA | general regulatory factor 2 | chr1:29461883-29463052 FORWARD LENGTH=259;
isotig04908	AB_C	AB_C	Nsyl13472;Ntab10850;Ntom09488	(*GB) gi|147778971|emb|CAN71575.1| (e_value=1e-76) hypothetical protein VITISV_037193 [Vitis vinifera]; (*SWP) sp|P46087|NOP2_HUMAN (e_value=4e-57) Putative ribosomal RNA methyltransferase NOP2 OS=Homo sapiens GN=NOP2 PE=1 SV=2; (*TAIR) AT5G55920.1 (e_value=1e-72) | Symbols: OLI2 | S-adenosyl-L-methionine-dependent methyltransferases superfamily protein | chr5:22645742-22649383 REVERSE LENGTH=682;
isotig04920	AB_C	AB_C	Nsyl09153;Ntab10504;Ntom09693	(*GB) gi|225448631|ref|XP_002274357.1| (e_value=7e-86) PREDICTED: uncharacterized protein LOC100262145 [Vitis vinifera]; (*TAIR) AT3G10970.1 (e_value=3e-83) | Symbols: | Haloacid dehalogenase-like hydrolase (HAD) superfamily protein | chr3:3433276-3436077 REVERSE LENGTH=365;
isotig04929	AC_B	AC_B	Nsyl08233;Ntab25192;Ntom08408	(*GB) gi|255570122|ref|XP_002526023.1| (e_value=2e-45) big map kinase/bmk, putative [Ricinus communis]; (*SWP) sp|Q9LV37|MPK9_ARATH (e_value=2e-47) Mitogen-activated protein kinase 9 OS=Arabidopsis thaliana GN=MPK9 PE=2 SV=2; (*TAIR) AT3G18040.1 (e_value=2e-48) | Symbols: MPK9 | MAP kinase 9 | chr3:6174800-6178150 FORWARD LENGTH=510;
isotig04937	AC_B	AC_B	Nsyl12470;Ntab13401;Ntom09535	(*GB) gi|297734828|emb|CBI17062.3| (e_value=3e-46) unnamed protein product [Vitis vinifera]; (*SWP) sp|Q55535|Y328_SYNY3 (e_value=3e-18) Putative low molecular weight protein-tyrosine-phosphatase slr0328 OS=Synechocystis sp. (strain PCC 6803 / Kazusa) GN=slr0328 PE=3 SV=1; (*TAIR) AT3G44620.1 (e_value=1e-41) | Symbols: | protein tyrosine phosphatases;protein tyrosine phosphatases | chr3:16193858-…
isotig04939	AC_B	AC_B	Nsyl03957;Ntab16888;Ntom08622	(*GB) gi|224138140|ref|XP_002326528.1| (e_value=9e-62) predicted protein [Populus trichocarpa]; (*TAIR) AT1G32700.1 (e_value=4e-52) | Symbols: | PLATZ transcription factor family protein | chr1:11827588-11829444 FORWARD LENGTH=213;
isotig04965	NA	AC_B	Nsyl32624;Ntab12277;Ntom22500	(*GB) gi|225459538|ref|XP_002285848.1| (e_value=1e-38) PREDICTED: lysM domain-containing GPI-anchored protein 1 [Vitis vinifera]; (*SWP) sp|Q93ZH0|LYM1_ARATH (e_value=7e-33) LysM domain-containing GPI-anchored protein 1 OS=Arabidopsis thaliana GN=At1g21880 PE=1 SV=1; (*TAIR) AT1G21880.2 (e_value=7e-34) | Symbols: LYM1 | lysm domain GPI-anchored protein 1 precursor | chr1:7680689-7682526 FORWARD L…
isotig04980	AC_B	AC_B	Nsyl10073;Ntab14592;Ntom11480	(*GB) gi|225435325|ref|XP_002285171.1| (e_value=1e-17) PREDICTED: double-stranded RNA-binding protein 2-like [Vitis vinifera]; (*TAIR) AT2G28380.1 (e_value=1e-12) | Symbols: DRB2 | dsRNA-binding protein 2 | chr2:12134098-12135915 REVERSE LENGTH=434;
isotig04981	AC_B	AC_B	Nsyl32392;Ntab08767;Ntab08768;Ntom28839	(*GB) gi|46090793|dbj|BAD13534.1| (e_value=7e-62) soluble epoxide hydrolase [Citrus jambhiri]; (*SWP) sp|P34913|HYES_HUMAN (e_value=2e-28) Epoxide hydrolase 2 OS=Homo sapiens GN=EPHX2 PE=1 SV=2; (*TAIR) AT4G02340.1 (e_value=8e-59) | Symbols: | alpha/beta-Hydrolases superfamily protein | chr4:1035722-1037403 FORWARD LENGTH=324;
isotig05002	AB_AC	AB_AC	Nsyl04497;Ntab03711;Ntab03713;Ntom03133	(*GB) gi|255639413|gb|ACU20002.1| (e_value=3e-41) unknown [Glycine max]; (*SWP) sp|Q8LFH5|RPG1_ARATH (e_value=3e-15) 1; (*TAIR) AT3G14770.1 (e_value=9e-41) | Symbols: SWEET2, AtSWEET2 | Nodulin MtN3 family protein | chr3:4957787-4959202 REVERSE LENGTH=236;
isotig05013	BC_A	BC_A	Nsyl24568;Ntab14451;Ntom29678	(*GB) gi|296090637|emb|CBI41021.3| (e_value=9e-106) 1; (*SWP) sp|Q9FJK7|CCC12_ARATH (e_value=9e-100) Cyclin-C1-2 OS=Arabidopsis thaliana GN=CYCC1-2 PE=2 SV=1; (*TAIR) AT5G48630.1 (e_value=8e-101) | Symbols: | Cyclin family protein | chr5:19721663-19723200 REVERSE LENGTH=253;
isotig05015	AC_B	AC_B	Nsyl10732;Ntab11598;Ntom07687	(*GB) gi|224100791|ref|XP_002312016.1| (e_value=4e-74) predicted protein [Populus trichocarpa]; (*TAIR) AT2G39000.1 (e_value=3e-66) | Symbols: | Acyl-CoA N-acyltransferases (NAT) superfamily protein | chr2:16286454-16287941 REVERSE LENGTH=291;
isotig05023	AB_C	AB_C	Nsyl11090;Ntab11582;Ntom09393	(*GB) gi|225447707|ref|XP_002277051.1| (e_value=5e-65) PREDICTED: uncharacterized protein C167.05-like isoform 1 [Vitis vinifera]; (*TAIR) AT1G11360.3 (e_value=1e-62) | Symbols: | Adenine nucleotide alpha hydrolases-like superfamily protein | chr1:3822171-3822899 REVERSE LENGTH=242;
isotig05046	AC_B	AC_B	Nsyl11535;Ntab14093;Ntom08158	(*GB) gi|255553671|ref|XP_002517876.1| (e_value=4e-53) protein phosphatase 2c, putative [Ricinus communis]; (*SWP) sp|Q93YW5|P2C58_ARATH (e_value=5e-47) Probable protein phosphatase 2C 58 OS=Arabidopsis thaliana GN=At4g28400 PE=1 SV=1; (*TAIR) AT4G28400.1 (e_value=5e-48) | Symbols: | Protein phosphatase 2C family protein | chr4:14048499-14050118 FORWARD LENGTH=283;
isotig05079	NA	AB_C	Nsyl24186;Ntab12413;Ntom06830	\N
isotig05112	AC_B	AB_C	Nsyl09740;Ntab25027;Ntom16655	(*GB) gi|162279910|ref|NP_063987.2| (e_value=4e-149) ccb577 gene product (mitochondrion) [Beta vulgaris subsp. vulgaris]; (*SWP) sp|Q04648|CCBS_OENBE (e_value=7e-145) Probable cytochrome c biosynthesis protein OS=Oenothera berteriana PE=2 SV=3; (*ITAG) ATMG00960.1 (e_value=2e-107) | Symbols: CCB203 | Cytochrome C assembly protein | chrM:256865-257476 REVERSE LENGTH=203;
isotig05124	AC_B	AC_B	Nsyl10299;Ntab12807;Ntom08318	(*GB) gi|224129560|ref|XP_002320616.1| (e_value=1e-106) predicted protein [Populus trichocarpa]; (*TAIR) AT4G28740.1 (e_value=2e-93) | Symbols: | FUNCTIONS IN: molecular_function unknown; INVOLVED IN: biological_process unknown; LOCATED IN: chloroplast; EXPRESSED IN: 21 plant structures; EXPRESSED DURING: 13 growth stages; CONTAINS InterPro DOMAIN/s: Protein of unknown function DUF3493 (InterPro:…
isotig05131	AC_B	AC_B	Nsyl11443;Ntab10961;Ntom09346	(*GB) gi|15419924|gb|AAK97210.1|AF299256_1 (e_value=9e-120) 14-3-3 protein isoform g [Nicotiana tabacum]; (*SWP) sp|P93207|14310_SOLLC (e_value=2e-116) 14-3-3 protein 10 OS=Solanum lycopersicum GN=TFT10 PE=2 SV=2; (*TAIR) AT5G65430.1 (e_value=2e-104) | Symbols: GRF8, 14-3-3KAPPA, GF14 KAPPA | general regulatory factor 8 | chr5:26148546-26150255 REVERSE LENGTH=248;
isotig05143	AC_B	AC_B	Nsyl15491;Ntab23456;Ntom07351	(*GB) gi|255558238|ref|XP_002520146.1| (e_value=2e-54) homeobox protein, putative [Ricinus communis]; (*SWP) sp|Q02283|HAT5_ARATH (e_value=2e-36) Homeobox-leucine zipper protein HAT5 OS=Arabidopsis thaliana GN=HAT5 PE=1 SV=1; (*TAIR) AT3G01470.1 (e_value=2e-37) | Symbols: ATHB-1, ATHB1, HD-ZIP-1, HAT5, HB-1 | homeobox 1 | chr3:182648-184034 REVERSE LENGTH=272;
isotig05160	AC_B	AC_B	Nsyl32122;Ntab16164;Ntom07876	(*GB) gi|296081372|emb|CBI16805.3| (e_value=6e-13) unnamed protein product [Vitis vinifera]; (*TAIR) AT1G13030.1 (e_value=2e-11) | Symbols: | sphere organelles protein-related | chr1:4444284-4447278 REVERSE LENGTH=608;
isotig05189	NA	AC_B	Nsyl09346;Ntab07347;Ntab07349;Ntom01748	(*GB) gi|13161906|emb|CAC33000.1| (e_value=4e-132) urease accessory protein G [Solanum tuberosum]; (*SWP) sp|A7HHN3|UREG_ANADF (e_value=3e-83) Urease accessory protein UreG OS=Anaeromyxobacter sp. (strain Fw109-5) GN=ureG PE=3 SV=1; (*TAIR) AT2G34470.2 (e_value=8e-127) | Symbols: UREG, PSKF109 | urease accessory protein G | chr2:14530900-14532411 REVERSE LENGTH=276;
isotig05192	AB_C	AB_C	Nsyl09777;Ntab11081;Ntom27181	(*GB) gi|60279272|emb|CAA63968.1| (e_value=2e-131) pom30 [Solanum tuberosum]; (*SWP) sp|P42054|VDAC_PEA (e_value=2e-68) Outer plastidial membrane protein porin OS=Pisum sativum GN=POR1 PE=1 SV=2; (*TAIR) AT5G67500.1 (e_value=7e-99) | Symbols: VDAC2, ATVDAC2 | voltage dependent anion channel 2 | chr5:26935223-26937123 FORWARD LENGTH=276;
isotig05194	AB_AC	AB_AC	Nsyl11399;Ntab10872;Ntab11122;Ntom09337	(*GB) gi|224125628|ref|XP_002319636.1| (e_value=8e-102) predicted protein [Populus trichocarpa]; (*SWP) sp|Q9ZU38|RPIA_ARATH (e_value=3e-68) Probable ribose-5-phosphate isomerase OS=Arabidopsis thaliana GN=At2g01290 PE=2 SV=1; (*TAIR) AT3G04790.1 (e_value=1e-90) | Symbols: | Ribose 5-phosphate isomerase, type A protein | chr3:1313365-1314195 FORWARD LENGTH=276;
isotig05220	ACB_A	ACB_A	Nsyl10361;Ntab05826;Ntab11872;Ntom08524	(*GB) gi|2114050|dbj|BAA20076.1| (e_value=8e-152) water channel protein [Nicotiana excelsior]; (*SWP) sp|Q08451|PIP1_SOLLC (e_value=2e-149) Probable aquaporin PIP-type pTOM75 OS=Solanum lycopersicum PE=2 SV=1; (*TAIR) AT1G01620.1 (e_value=1e-137) | Symbols: PIP1C, TMP-B, PIP1;3 | plasma membrane intrinsic protein 1C | chr1:225986-227176 REVERSE LENGTH=286;
isotig05225	AB_C	AB_C	Nsyl21222;Ntab10015;Ntom29417	(*GB) gi|224132110|ref|XP_002321258.1| (e_value=3e-155) predicted protein [Populus trichocarpa]; (*TAIR) AT1G45150.1 (e_value=6e-152) | Symbols: | unknown protein; Has 219 Blast hits to 202 proteins in 78 species: Archae - 0; Bacteria - 166; Metazoa - 0; Fungi - 0; Plants - 36; Viruses - 0; Other Eukaryotes - 17 (source: NCBI BLink). | chr1:17077615-17082330 REVERSE LENGTH=643;
isotig05233	AC_B	AC_B	Nsyl09851;Ntab05679;Ntom28413	(*GB) gi|7672732|gb|AAF66615.1| (e_value=7e-75) LRR receptor-like protein kinase [Nicotiana tabacum]; (*SWP) sp|P43298|TMK1_ARATH (e_value=2e-55) Probable receptor protein kinase TMK1 OS=Arabidopsis thaliana GN=TMK1 PE=2 SV=1; (*TAIR) AT1G66150.1 (e_value=3e-56) | Symbols: TMK1 | transmembrane kinase 1 | chr1:24631503-24634415 FORWARD LENGTH=942;
isotig05248	AC_B	AC_B	Nsyl12610;Ntab10746;Ntom07901	(*GB) gi|78191436|gb|ABB29939.1| (e_value=2e-127) major intrinsic protein 2-like [Solanum tuberosum]; (*SWP) sp|Q9ATM4|PIP27_MAIZE (e_value=6e-116) Aquaporin PIP2-7 OS=Zea mays GN=PIP2-7 PE=2 SV=1; (*TAIR) AT2G37170.1 (e_value=1e-113) | Symbols: PIP2B, PIP2;2 | plasma membrane intrinsic protein 2 | chr2:15613624-15614791 REVERSE LENGTH=285;
isotig05254	AB_C	AB_C	Nsyl04199;Ntab11462;Ntom16858	(*GB) gi|225467729|ref|XP_002263101.1| (e_value=5e-64) 1; (*SWP) sp|Q55DU4|NOSIP_DICDI (e_value=1e-15) Nitric oxide synthase-interacting protein homolog OS=Dictyostelium discoideum GN=nosip PE=2 SV=1; (*TAIR) AT1G61620.1 (e_value=6e-55) | Symbols: | phosphoinositide binding | chr1:22737653-22739209 FORWARD LENGTH=310;
isotig05258	AC_B	AC_B	Nsyl08443;Ntab14357;Ntom14770	(*GB) gi|297737152|emb|CBI26353.3| (e_value=7e-61) 1; (*TAIR) AT5G43720.1 (e_value=3e-43) | Symbols: | Protein of unknown function (DUF2361) | chr5:17557431-17559238 REVERSE LENGTH=329;
isotig05268	AB_C	AB_C	Nsyl17771;Ntab11583;Ntom14222	(*GB) gi|302141840|emb|CBI19043.3| (e_value=5e-115) 1; (*SWP) sp|Q6NRL0|U566_XENLA (e_value=3e-23) 1; (*TAIR) AT1G44835.2 (e_value=2e-94) | Symbols: | YbaK/aminoacyl-tRNA synthetase-associated domain | chr1:16939909-16942337 FORWARD LENGTH=308;
isotig05269	AC_B	AC_B	Nsyl08539;Ntab14810;Ntom07939	(*GB) gi|110931672|gb|ABH02835.1| (e_value=3e-29) 1; (*TAIR) AT2G38090.1 (e_value=1e-23) | Symbols: | Duplicated homeodomain-like superfamily protein | chr2:15945278-15946775 FORWARD LENGTH=298;
isotig05285	AB_AC	AB_AC	Nsyl11742;Ntab14119;Ntab14628;Ntom27538	(*GB) gi|225425565|ref|XP_002265909.1| (e_value=5e-68) PREDICTED: iron sulfur cluster assembly protein 1, mitochondrial [Vitis vinifera]; (*SWP) sp|Q9H1K1|ISCU_HUMAN (e_value=3e-52) Iron-sulfur cluster assembly enzyme ISCU, mitochondrial OS=Homo sapiens GN=ISCU PE=1 SV=2; (*TAIR) AT4G22220.1 (e_value=4e-65) | Symbols: ISU1, ATISU1 | SufE/NifU family protein | chr4:11759444-11760881 REVERSE LENGTH…
isotig05304	AB_C	AB_C	Nsyl09425;Ntab15138;Ntom07604	(*GB) gi|110083393|dbj|BAE97401.1| (e_value=3e-134) mitogen-activated protein kinase 2 [Nicotiana tabacum]; (*SWP) sp|Q8RXG3|M2K5_ARATH (e_value=2e-105) Mitogen-activated protein kinase kinase 5 OS=Arabidopsis thaliana GN=MKK5 PE=1 SV=2; (*TAIR) AT3G21220.1 (e_value=2e-106) | Symbols: ATMKK5, ATMAP2K_ALPHA, MAP2K_A, MKK5, ATMEK5, MEK5 | MAP kinase kinase 5 | chr3:7445917-7446963 FORWARD LENGTH=34…
isotig05327	AC_B	AC_B	Nsyl08768;Ntab13268;Ntom04492	(*GB) gi|295824575|gb|ADG37658.1| (e_value=4e-131) DUF300 family protein [Nicotiana tabacum]; (*SWP) sp|Q3TPR7|T184C_MOUSE (e_value=6e-33) Transmembrane protein 184C OS=Mus musculus GN=Tmem184c PE=2 SV=1; (*TAIR) AT4G21570.1 (e_value=2e-102) | Symbols: | Protein of unknown function (DUF300) | chr4:11471126-11472269 REVERSE LENGTH=294;
isotig05339	AB_C	AB_C	Nsyl08898;Ntab10579;Ntom08303	(*GB) gi|4097585|gb|AAD09518.1| (e_value=1e-166) NTGP4 [Nicotiana tabacum]; (*SWP) sp|P54120|AIG1_ARATH (e_value=5e-55) Protein AIG1 OS=Arabidopsis thaliana GN=AIG1 PE=2 SV=1; (*TAIR) AT1G33970.4 (e_value=1e-99) | Symbols: | P-loop containing nucleoside triphosphate hydrolases superfamily protein | chr1:12349614-12350960 REVERSE LENGTH=342;
isotig05353	AB_C	AB_C	Nsyl10128;Ntab11684;Ntom25179	(*GB) gi|42491254|dbj|BAD10939.1| (e_value=6e-141) 14-3-3 protein [Nicotiana tabacum]; (*SWP) sp|P93784|14335_SOLTU (e_value=1e-137) 14-3-3-like protein 16R OS=Solanum tuberosum PE=2 SV=1; (*TAIR) AT1G78300.1 (e_value=3e-126) | Symbols: GRF2, 14-3-3OMEGA, GF14 OMEGA | general regulatory factor 2 | chr1:29461883-29463052 FORWARD LENGTH=259;
isotig05362	AB_AC	AB_AC	Nsyl09658;Ntab11187;Ntab12346;Ntom08301	(*GB) gi|44917163|dbj|BAD12182.1| (e_value=1e-46) 14-3-3 i-1 protein [Nicotiana tabacum]; (*SWP) sp|P93259|1433_MESCR (e_value=1e-47) 14-3-3-like protein OS=Mesembryanthemum crystallinum GN=GBF PE=2 SV=1; (*TAIR) AT3G02520.1 (e_value=2e-46) | Symbols: GRF7, GF14 NU | general regulatory factor 7 | chr3:526800-527915 REVERSE LENGTH=265;
isotig05367	AC_B	AC_B	Nsyl10054;Ntab11109;Ntom02435	(*GB) gi|78191396|gb|ABB29919.1| (e_value=2e-56) unknown [Solanum tuberosum]; (*SWP) sp|Q6PDU1|SFRS2_RAT (e_value=2e-20) 1; (*TAIR) AT5G64200.2 (e_value=4e-52) | Symbols: ATSC35, SC35, At-SC35 | ortholog of human splicing factor SC35 | chr5:25681849-25683553 REVERSE LENGTH=303;
isotig05369	AB_C	AB_C	Nsyl13023;Ntab12012;Ntom18973	(*GB) gi|255561114|ref|XP_002521569.1| (e_value=1e-83) anaphase-promoting complex, putative [Ricinus communis]; (*SWP) sp|Q9ZPW2|APC10_ARATH (e_value=2e-81) Anaphase-promoting complex subunit 10 OS=Arabidopsis thaliana GN=At2g18290 PE=1 SV=2; (*TAIR) AT2G18290.1 (e_value=2e-82) | Symbols: APC10 | anaphase promoting complex 10 | chr2:7948522-7950096 REVERSE LENGTH=192;
isotig05386	BC_A	BC_A	Nsyl22674;Ntab09467;Ntom09195	(*GB) gi|116643284|gb|ABK06450.1| (e_value=2e-70) flag-tagged protein kinase domain of putative mitogen-activated protein kinase kinase kinase [synthetic construct]; (*SWP) sp|Q2MHE4|HT1_ARATH (e_value=5e-21) Serine/threonine-protein kinase HT1 OS=Arabidopsis thaliana GN=HT1 PE=1 SV=1; (*TAIR) AT3G01490.1 (e_value=9e-73) | Symbols: | Protein kinase superfamily protein | chr3:191095-193258 REVERSE…
isotig05390	AB_C	AB_C	Nsyl09609;Ntab12035;Ntom03394	(*GB) gi|225447643|ref|XP_002274772.1| (e_value=2e-63) PREDICTED: vesicle-associated protein 4-2-like [Vitis vinifera]; (*TAIR) AT5G54110.1 (e_value=2e-64) | Symbols: ATMAMI, MAMI | membrane-associated mannitol-induced | chr5:21958356-21960367 FORWARD LENGTH=266;
isotig05413	AB_C	AB_C	Nsyl09978;Ntab12304;Ntom11499	(*GB) gi|225461498|ref|XP_002285093.1| (e_value=4e-128) PREDICTED: 3-hydroxybutyryl-CoA dehydrogenase [Vitis vinifera]; (*SWP) sp|Q45223|HBD_BRAJA (e_value=1e-81) 3-hydroxybutyryl-CoA dehydrogenase OS=Bradyrhizobium japonicum GN=hbdA PE=3 SV=1; (*TAIR) AT3G15290.1 (e_value=3e-125) | Symbols: | 3-hydroxyacyl-CoA dehydrogenase family protein | chr3:5145054-5146613 FORWARD LENGTH=294;
isotig05426	AC_B	AC_B	Nsyl11030;Ntab11267;Ntom11487	(*GB) gi|224099853|ref|XP_002311645.1| (e_value=5e-113) predicted protein [Populus trichocarpa]; (*SWP) sp|P24805|TSJT1_TOBAC (e_value=3e-30) Stem-specific protein TSJT1 OS=Nicotiana tabacum GN=TSJT1 PE=2 SV=1; (*TAIR) AT5G43830.1 (e_value=4e-108) | Symbols: | Aluminium induced protein with YGL and LRDR motifs | chr5:17622593-17624239 REVERSE LENGTH=251;
isotig05433	AB_C	AB_C	\N	(*GB) gi|225457425|ref|XP_002284929.1| (e_value=5e-98) PREDICTED: uncharacterized protein LOC100260374 [Vitis vinifera]; (*TAIR) AT1G74640.1 (e_value=2e-89) | Symbols: | alpha/beta-Hydrolases superfamily protein | chr1:28032849-28034659 FORWARD LENGTH=370;
isotig05441	AB_C	AB_C	Nsyl10542;Ntab11759;Ntom03060	(*GB) gi|84626822|gb|ABC59814.1| (e_value=2e-104) small GTPase Rab5b [Nicotiana tabacum]; (*SWP) sp|P29687|RAB5_TOBAC (e_value=1e-53) Ras-related protein Rab5 OS=Nicotiana tabacum GN=RAB5 PE=2 SV=1; (*TAIR) AT3G54840.1 (e_value=2e-91) | Symbols: ARA6, ATRABF1, ARA-6, ATRAB5C | Ras-related small GTP-binding family protein | chr3:20318597-20320782 FORWARD LENGTH=202;
isotig05442	AB_C	AB_C	Nsyl01824;Ntab26945;Ntom28794	(*GB) gi|110377766|gb|ABG73415.1| (e_value=9e-154) chloroplast pigment-binding protein CP29 [Nicotiana tabacum]; (*SWP) sp|Q07473|CB4A_ARATH (e_value=1e-134) Chlorophyll a-b binding protein CP29.1, chloroplastic OS=Arabidopsis thaliana GN=LHCB4.1 PE=1 SV=1; (*TAIR) AT5G01530.1 (e_value=1e-135) | Symbols: LHCB4.1 | light harvesting complex photosystem II | chr5:209084-210243 FORWARD LENGTH=290;
isotig05482	AB_AC	AB_AC	Nsyl10057;Ntab10588;Ntab10769;Ntom18378	(*GB) gi|255578852|ref|XP_002530280.1| (e_value=4e-145) Aquaporin PIP2.1, putative [Ricinus communis]; (*SWP) sp|P43286|PIP21_ARATH (e_value=3e-135) Aquaporin PIP2-1 OS=Arabidopsis thaliana GN=PIP2-1 PE=1 SV=1; (*TAIR) AT3G53420.2 (e_value=3e-136) | Symbols: PIP2A, PIP2, PIP2;1 | plasma membrane intrinsic protein 2A | chr3:19803906-19805454 REVERSE LENGTH=287;
isotig05487	AC_B	AC_B	Nsyl01667;Ntab17323;Ntom23930	(*GB) gi|225423617|ref|XP_002274548.1| (e_value=4e-76) PREDICTED: zinc transporter 5 isoform 1 [Vitis vinifera]; (*SWP) sp|O81123|ZIP1_ARATH (e_value=2e-52) Zinc transporter 1 OS=Arabidopsis thaliana GN=ZIP1 PE=2 SV=1; (*TAIR) AT3G12750.1 (e_value=2e-53) | Symbols: ZIP1 | zinc transporter 1 precursor | chr3:4051950-4053156 REVERSE LENGTH=355;
isotig05512	AB_C	AB_C	Nsyl10994;Ntab11326;Ntom10234	(*GB) gi|161788872|dbj|BAF95070.1| (e_value=3e-152) voltage-dependent anion channel [Nicotiana tabacum]; (*SWP) sp|P42055|VDAC1_SOLTU (e_value=1e-134) Mitochondrial outer membrane protein porin of 34 kDa OS=Solanum tuberosum PE=1 SV=2; (*TAIR) AT3G01280.1 (e_value=4e-112) | Symbols: VDAC1, ATVDAC1 | voltage dependent anion channel 1 | chr3:85754-87612 FORWARD LENGTH=276;
isotig05539	BC_A	AAB_C	Nsyl01205;Ntab03795;Ntom07880	(*GB) gi|225432181|ref|XP_002268657.1| (e_value=2e-88) PREDICTED: 50S ribosomal protein L3-2, chloroplastic [Vitis vinifera]; (*SWP) sp|Q9LRN8|RK3B_ARATH (e_value=8e-78) 50S ribosomal protein L3-2, chloroplastic OS=Arabidopsis thaliana GN=RPL3B PE=2 SV=1; (*TAIR) AT3G17465.1 (e_value=8e-79) | Symbols: RPL3P | ribosomal protein L3 plastid | chr3:5978059-5979572 REVERSE LENGTH=324;
isotig05550	AB_C	AB_C	Nsyl12083;Ntab06130;Ntom08208	(*GB) gi|6563322|gb|AAF17254.1|AF210431_1 (e_value=3e-100) small GTP-binding protein Sar1BNt [Nicotiana tabacum]; (*SWP) sp|O04834|SAR1A_ARATH (e_value=7e-97) GTP-binding protein SAR1A OS=Arabidopsis thaliana GN=SAR1A PE=2 SV=1; (*TAIR) AT4G02080.1 (e_value=7e-98) | Symbols: ASAR1, ATSARA1C, ATSAR2, SAR2 | secretion-associated RAS super family 2 | chr4:921554-922547 FORWARD LENGTH=193;
isotig05553	AB_C	AB_C	Nsyl10411;Ntab10972;Ntom04219	(*GB) gi|17066705|gb|AAL35365.1|AF442387_1 (e_value=9e-144) ascorbate peroxidase [Capsicum annuum]; (*SWP) sp|Q42564|APX3_ARATH (e_value=3e-124) L-ascorbate peroxidase 3, peroxisomal OS=Arabidopsis thaliana GN=APX3 PE=1 SV=1; (*TAIR) AT4G35000.1 (e_value=3e-125) | Symbols: APX3 | ascorbate peroxidase 3 | chr4:16665007-16667541 REVERSE LENGTH=287;
isotig05556	AB_AC	AB_AC	Nsyl05893;Ntab11328;Ntab11875;Ntom08987	(*GB) gi|255566759|ref|XP_002524363.1| (e_value=3e-54) transcription factor, putative [Ricinus communis]; (*TAIR) AT4G17600.1 (e_value=6e-55) | Symbols: LIL3:1 | Chlorophyll A-B binding family protein | chr4:9803759-9804714 FORWARD LENGTH=262;
isotig05559	AC_B	AC_B	Nsyl11162;Ntab11449;Ntom09970	(*GB) gi|193784667|dbj|BAG50820.1| (e_value=7e-158) MAP kinase [Nicotiana benthamiana]; (*SWP) sp|Q40532|NTF4_TOBAC (e_value=5e-156) Mitogen-activated protein kinase homolog NTF4 OS=Nicotiana tabacum GN=NTF4 PE=2 SV=1; (*TAIR) AT2G43790.1 (e_value=7e-151) | Symbols: ATMPK6, MPK6, MAPK6, ATMAPK6 | MAP kinase 6 | chr2:18138477-18140693 FORWARD LENGTH=395;
isotig05588	AB_C	NA	Nsyl20413;Ntab11258;Ntom24094	(*TAIR) AT3G14080.2 (e_value=6e-11) | Symbols: | Small nuclear ribonucleoprotein family protein | chr3:4667717-4668989 FORWARD LENGTH=128;
isotig05589	AC_B	AC_B	Nsyl10553;Ntab11964;Ntom12203	(*GB) gi|77999303|gb|ABB16998.1| (e_value=6e-126) proteasome-like protein alpha subunit [Solanum tuberosum]; (*SWP) sp|O82530|PSA4_PETHY (e_value=8e-124) Proteasome subunit alpha type-4 OS=Petunia hybrida GN=PAC1 PE=2 SV=1; (*TAIR) AT3G22110.1 (e_value=3e-117) | Symbols: PAC1 | 20S proteasome alpha subunit C1 | chr3:7792819-7793571 REVERSE LENGTH=250;
isotig05591	AC_B	AC_B	Nsyl04937;Ntab13769;Ntom02133	(*GB) gi|225447496|ref|XP_002265233.1| (e_value=9e-88) PREDICTED: uncharacterized protein LOC100256200 [Vitis vinifera]; (*TAIR) AT2G04360.1 (e_value=2e-78) | Symbols: | unknown protein; FUNCTIONS IN: molecular_function unknown; LOCATED IN: chloroplast; EXPRESSED IN: 22 plant structures; EXPRESSED DURING: 13 growth stages; Has 35333 Blast hits to 34131 proteins in 2444 species: Archae - 798; Bact…
isotig05595	AC_B	NA	Nsyl13459;Ntab05934;Ntab05935;Ntom25253	(*GB) gi|225456087|ref|XP_002281066.1| (e_value=6e-107) PREDICTED: pre-mRNA-splicing factor SPF27 homolog [Vitis vinifera]; (*SWP) sp|Q949S9|SPF27_ARATH (e_value=3e-95) Pre-mRNA-splicing factor SPF27 homolog OS=Arabidopsis thaliana GN=MOS4 PE=1 SV=1; (*TAIR) AT3G18165.1 (e_value=3e-96) | Symbols: MOS4 | modifier of snc1,4 | chr3:6223248-6225076 FORWARD LENGTH=253;
isotig05598	AB_C	AB_C	Nsyl03587;Ntab12175;Ntom16851	(*GB) gi|225432706|ref|XP_002282784.1| (e_value=1e-46) PREDICTED: uncharacterized protein LOC100245904 [Vitis vinifera]; (*TAIR) AT3G22550.1 (e_value=7e-21) | Symbols: | Protein of unknown function (DUF581) | chr3:7991827-7992805 REVERSE LENGTH=267;
isotig05621	AC_B	ACB_A	Nsyl25315;Ntab12213;Ntab24827;Ntom11789	(*GB) gi|15241939|ref|NP_201080.1| (e_value=6e-64) Hypersensitive-induced response protein 1 [Arabidopsis thaliana]; (*SWP) sp|P16148|PLZ12_LUPPO (e_value=6e-44) Protein PPLZ12 OS=Lupinus polyphyllus GN=PPLZ12 PE=2 SV=1; (*TAIR) AT5G62740.1 (e_value=3e-66) | Symbols: HIR1, ATHIR1 | SPFH/Band 7/PHB domain-containing membrane-associated protein family | chr5:25201320-25202535 FORWARD LENGTH=286;
isotig05640	BC_A	BC_A	Nsyl14406;Ntab02428;Ntom05223	(*GB) gi|255646097|gb|ACU23535.1| (e_value=1e-33) unknown [Glycine max]; (*TAIR) AT5G58250.1 (e_value=5e-31) | Symbols: | unknown protein; FUNCTIONS IN: molecular_function unknown; INVOLVED IN: biological_process unknown; LOCATED IN: thylakoid, chloroplast; EXPRESSED IN: 22 plant structures; EXPRESSED DURING: 14 growth stages; CONTAINS InterPro DOMAIN/s: Protein of unknown function DUF2488 (Inter…
isotig05643	AB_C	AB_C	Nsyl09549;Ntab20015;Ntom14399	(*GB) gi|225447955|ref|XP_002269147.1| (e_value=3e-60) PREDICTED: aminomethyltransferase [Vitis vinifera]; (*TAIR) AT1G60990.3 (e_value=5e-60) | Symbols: | Glycine cleavage T-protein family | chr1:22462771-22465416 REVERSE LENGTH=432;
isotig05669	AB_C	AB_C	Nsyl10103;Ntab10186;Ntom19515	(*GB) gi|255569920|ref|XP_002525923.1| (e_value=2e-37) 60S ribosomal protein L7a, putative [Ricinus communis]; (*SWP) sp|Q8LE94|RING3_ARATH (e_value=3e-26) E3 ubiquitin-protein ligase At3g02290 OS=Arabidopsis thaliana GN=At3g02290 PE=2 SV=1; (*TAIR) AT3G02290.2 (e_value=3e-27) | Symbols: | RING/U-box superfamily protein | chr3:459385-460228 FORWARD LENGTH=228;
isotig05679	AB_C	AC_B	Nsyl09635;Ntab21188;Ntom28744	(*GB) gi|297742050|emb|CBI33837.3| (e_value=1e-71) unnamed protein product [Vitis vinifera]; (*SWP) sp|Q700D9|MYBF_ARATH (e_value=1e-16) Putative Myb family transcription factor At1g14600 OS=Arabidopsis thaliana GN=At1g14600 PE=2 SV=2; (*TAIR) AT1G32240.1 (e_value=1e-53) | Symbols: KAN2 | Homeodomain-like superfamily protein | chr1:11625882-11630355 REVERSE LENGTH=388;
isotig05684	AB_C	AB_C	Nsyl16612;Ntab11768;Ntom30477	(*GB) gi|225460008|ref|XP_002271249.1| (e_value=2e-91) PREDICTED: eukaryotic translation initiation factor 2D [Vitis vinifera]; (*SWP) sp|Q5PPG7|LIGA_RAT (e_value=1e-26) 1; (*TAIR) AT1G71350.1 (e_value=8e-90) | Symbols: | eukaryotic translation initiation factor SUI1 family protein | chr1:26888525-26891209 REVERSE LENGTH=597;
isotig05731	AB_C	AB_C	Nsyl10657;Ntab10950;Ntom09088	(*GB) gi|115802|sp|P27494.1|CB23_TOBAC (e_value=1e-152) RecName: Full=Chlorophyll a-b binding protein 36, chloroplastic; AltName: Full=LHCII type I CAB-36; Short=LHCP; Flags: Precursor; (*SWP) sp|P27494|CB23_TOBAC (e_value=9e-154) Chlorophyll a-b binding protein 36, chloroplastic OS=Nicotiana tabacum GN=CAB36 PE=3 SV=1; (*TAIR) AT2G05100.1 (e_value=2e-141) | Symbols: LHCB2.1, LHCB2 | photosystem …
isotig05751	AB_C	AB_C	Nsyl33588;Ntab23318;Ntom12470	(*GB) gi|255642047|gb|ACU21290.1| (e_value=8e-97) 1; (*SWP) sp|Q52K82|CML21_ARATH (e_value=3e-85) Probable calcium-binding protein CML21 OS=Arabidopsis thaliana GN=CML21 PE=2 SV=1; (*TAIR) AT4G26470.1 (e_value=3e-86) | Symbols: | Calcium-binding EF-hand family protein | chr4:13371377-13372343 FORWARD LENGTH=231;
isotig05757	NA	AB_C	Nsyl10603;Ntab11235;Ntab11662;Ntom32674	(*GB) gi|161788874|dbj|BAF95071.1| (e_value=8e-152) voltage-dependent anion channel [Nicotiana tabacum]; (*SWP) sp|P42056|VDAC2_SOLTU (e_value=7e-149) Mitochondrial outer membrane protein porin of 36 kDa OS=Solanum tuberosum PE=1 SV=2; (*TAIR) AT3G01280.1 (e_value=4e-111) | Symbols: VDAC1, ATVDAC1 | voltage dependent anion channel 1 | chr3:85754-87612 FORWARD LENGTH=276;
isotig05758	AC_B	AC_B	Nsyl17634;Ntab12303;Ntom10268	(*GB) gi|255570717|ref|XP_002526313.1| (e_value=5e-46) conserved hypothetical protein [Ricinus communis]; (*SWP) sp|Q8LG95|PP332_ARATH (e_value=2e-12) Pentatricopeptide repeat-containing protein At4g21190 OS=Arabidopsis thaliana GN=EMB1417 PE=2 SV=1; (*TAIR) AT1G04590.1 (e_value=2e-38) | Symbols: | BEST Arabidopsis thaliana protein match is: Pentatricopeptide repeat (PPR) superfamily protein (TAI…
isotig05759	AC_B	AC_B	Nsyl19796;Ntab12531;Ntom11298	\N
isotig05765	AB_C	AB_C	Nsyl11248;Ntab12520;Ntom27946	(*GB) gi|225432014|ref|XP_002273418.1| (e_value=1e-13) PREDICTED: uncharacterized protein LOC100267130 [Vitis vinifera];
isotig05797	AB_AC	AB_AC	Nsyl10359;Ntab11152;Ntab25045;Ntom08348	(*GB) gi|44917135|dbj|BAD12168.1| (e_value=2e-138) 14-3-3 a-1 protein [Nicotiana tabacum]; (*SWP) sp|P93342|1433A_TOBAC (e_value=2e-138) 14-3-3-like protein A OS=Nicotiana tabacum PE=2 SV=1; (*TAIR) AT1G78300.1 (e_value=1e-121) | Symbols: GRF2, 14-3-3OMEGA, GF14 OMEGA | general regulatory factor 2 | chr1:29461883-29463052 FORWARD LENGTH=259;
isotig05801	AB_AC	AB_AC	Nsyl06638;Ntab11770;Ntab12118;Ntom02887	(*GB) gi|48209911|gb|AAT40505.1| (e_value=2e-79) Elongation factor 1-beta' , putative [Solanum demissum]; (*SWP) sp|P29545|EF1B_ORYSJ (e_value=7e-65) Elongation factor 1-beta OS=Oryza sativa subsp. japonica GN=Os07g0662500 PE=1 SV=3; (*TAIR) AT5G12110.1 (e_value=5e-64) | Symbols: | Glutathione S-transferase, C-terminal-like;Translation elongation factor EF1B/ribosomal protein S6 | chr5:3914483-39…
isotig05811	AC_B	AC_B	Nsyl13387;Ntab14159;Ntom12028	(*GB) gi|224141043|ref|XP_002323884.1| (e_value=2e-69) predicted protein [Populus trichocarpa]; (*TAIR) AT3G29270.2 (e_value=2e-49) | Symbols: | RING/U-box superfamily protein | chr3:11235326-11236117 FORWARD LENGTH=263;
isotig05820	AC_B	AC_B	Nsyl10384;Ntab24163;Ntom14304	(*GB) gi|148595726|emb|CAM12542.1| (e_value=6e-64) YA4 [Antirrhinum majus]; (*SWP) sp|Q945M9|NFYA9_ARATH (e_value=4e-35) Nuclear transcription factor Y subunit A-9 OS=Arabidopsis thaliana GN=NFYA9 PE=2 SV=1; (*TAIR) AT3G20910.1 (e_value=4e-36) | Symbols: NF-YA9 | nuclear factor Y, subunit A9 | chr3:7326495-7328369 FORWARD LENGTH=303;
isotig05828	AC_B	AC_B	Nsyl30033;Ntab11558;Ntom30369	(*GB) gi|297742168|emb|CBI33955.3| (e_value=2e-166) 1; (*SWP) sp|Q9FJR0|RENT1_ARATH (e_value=5e-161) Regulator of nonsense transcripts 1 homolog OS=Arabidopsis thaliana GN=UPF1 PE=1 SV=2; (*TAIR) AT5G47010.1 (e_value=4e-162) | Symbols: UPF1, LBA1, ATUPF1 | RNA helicase, putative | chr5:19072009-19078856 FORWARD LENGTH=1254;
isotig05833	AB_C	AB_C	Nsyl03732;Ntab15884;Ntom24853	(*GB) gi|297738684|emb|CBI27929.3| (e_value=1e-81) unnamed protein product [Vitis vinifera]; (*SWP) sp|Q9ZUN3|KEA4_ARATH (e_value=3e-78) K(+) efflux antiporter 4 OS=Arabidopsis thaliana GN=KEA4 PE=2 SV=2; (*TAIR) AT2G19600.1 (e_value=3e-79) | Symbols: ATKEA4, KEA4 | K+ efflux antiporter 4 | chr2:8479275-8483482 FORWARD LENGTH=592;
isotig05842	AB_AC	AB_AC	Nsyl09438;Ntab05632;Ntab05633;Ntom07991	(*GB) gi|1389654|dbj|BAA12918.1| (e_value=9e-135) cytosolic ascorbate peroxidase [Nicotiana tabacum]; (*SWP) sp|Q9FE01|APX2_ORYSJ (e_value=3e-114) L-ascorbate peroxidase 2, cytosolic OS=Oryza sativa subsp. japonica GN=APX2 PE=1 SV=1; (*TAIR) AT1G07890.8 (e_value=3e-115) | Symbols: APX1, MEE6, CS1, ATAPX1, ATAPX01 | ascorbate peroxidase 1 | chr1:2438005-2439435 FORWARD LENGTH=250;
isotig05849	AB_C	AB_C	Nsyl09037;Ntab16351;Ntom12949	(*GB) gi|77416949|gb|ABA81870.1| (e_value=3e-76) unknown [Solanum tuberosum]; (*SWP) sp|P43333|RU2A_ARATH (e_value=8e-70) U2 small nuclear ribonucleoprotein A' OS=Arabidopsis thaliana GN=At1g09760 PE=2 SV=2; (*TAIR) AT1G09760.1 (e_value=8e-71) | Symbols: U2A' | U2 small nuclear ribonucleoprotein A | chr1:3159476-3161603 REVERSE LENGTH=249;
isotig05851	AB_C	AB_C	Nsyl03977;Ntab10574;Ntom25940	(*GB) gi|12230584|sp|Q08935.1|ROC1_NICSY (e_value=3e-100) RecName: Full=29 kDa ribonucleoprotein A, chloroplastic; AltName: Full=CP29A; Flags: Precursor; (*SWP) sp|Q08935|ROC1_NICSY (e_value=2e-101) 29 kDa ribonucleoprotein A, chloroplastic OS=Nicotiana sylvestris PE=2 SV=1; (*TAIR) AT2G37220.1 (e_value=6e-76) | Symbols: | RNA-binding (RRM/RBD/RNP motifs) family protein | chr2:15634980-15636331 R…
isotig05868	AB_C	AB_C	Nsyl09392;Ntab14805;Ntom12674	(*GB) gi|225426874|ref|XP_002283557.1| (e_value=2e-126) PREDICTED: general transcription factor IIE subunit 2 [Vitis vinifera]; (*SWP) sp|Q54KJ8|T2EB_DICDI (e_value=8e-20) General transcription factor IIE subunit 2 OS=Dictyostelium discoideum GN=gtf2e2 PE=3 SV=1; (*TAIR) AT4G20330.1 (e_value=6e-97) | Symbols: | Transcription initiation factor TFIIE, beta subunit | chr4:10982683-10984039 REVERSE L…
isotig05880	AC_B	AC_B	Nsyl12353;Ntab11456;Ntom09072	(*GB) gi|255567873|ref|XP_002524914.1| (e_value=2e-66) rer1 protein, putative [Ricinus communis]; (*SWP) sp|O48670|RER1A_ARATH (e_value=4e-58) Protein RER1A OS=Arabidopsis thaliana GN=RER1A PE=2 SV=1; (*TAIR) AT4G39220.1 (e_value=4e-59) | Symbols: ATRER1A | Rer1 family protein | chr4:18264280-18265531 FORWARD LENGTH=191;
isotig05891	AB_C	AC_B	Nsyl27359;Ntab08211;Ntab08212;Ntom12237	(*GB) gi|118490007|gb|ABK96797.1| (e_value=1e-105) NAC domain protein NAC2 [Solanum tuberosum]; (*SWP) sp|O49255|NAC29_ARATH (e_value=5e-88) NAC domain-containing protein 29 OS=Arabidopsis thaliana GN=NAC029 PE=2 SV=1; (*TAIR) AT1G69490.1 (e_value=5e-89) | Symbols: NAP, ANAC029, ATNAP | NAC-like, activated by AP3/PI | chr1:26122233-26123222 FORWARD LENGTH=268;
isotig05904	AB_C	AB_C	Nsyl04145;Ntab12472;Ntom28156	(*GB) gi|297807251|ref|XP_002871509.1| (e_value=1e-111) carbon-nitrogen hydrolase family protein [Arabidopsis lyrata subsp. lyrata]; (*SWP) sp|Q497B0|NIT2_RAT (e_value=4e-62) Omega-amidase NIT2 OS=Rattus norvegicus GN=Nit2 PE=1 SV=1; (*TAIR) AT5G12040.1 (e_value=2e-113) | Symbols: | Nitrilase/cyanide hydratase and apolipoprotein N-acyltransferase family protein | chr5:3885162-3887772 FORWARD LENG…
isotig05908	AC_B	AC_B	Nsyl10715;Ntab11600;Ntom14500	(*GB) gi|224110250|ref|XP_002315460.1| (e_value=7e-36) predicted protein [Populus trichocarpa]; (*SWP) sp|Q8VXU6|DI194_ARATH (e_value=9e-19) Protein DEHYDRATION-INDUCED 19 homolog 4 OS=Arabidopsis thaliana GN=DI19-4 PE=1 SV=1; (*TAIR) AT3G06760.1 (e_value=1e-19) | Symbols: | Drought-responsive family protein | chr3:2132971-2134355 FORWARD LENGTH=224;
isotig05914	AC_B	AC_B	Nsyl13079;Ntab10416;Ntom08580	(*GB) gi|61889383|emb|CAI53895.2| (e_value=4e-125) putative receptor associated protein [Capsicum chinense]; (*SWP) sp|Q94A20|BI1L_ARATH (e_value=9e-72) BI1-like protein OS=Arabidopsis thaliana GN=At4g15470 PE=2 SV=1; (*TAIR) AT1G03070.1 (e_value=3e-113) | Symbols: | Bax inhibitor-1 family protein | chr1:730148-731379 FORWARD LENGTH=247;
isotig05936	AB_C	AB_C	Nsyl11584;Ntab11691;Ntom03594	(*GB) gi|225427923|ref|XP_002275216.1| (e_value=5e-84) PREDICTED: translocon-associated protein subunit alpha [Vitis vinifera]; (*SWP) sp|P45434|SSRA_ARATH (e_value=2e-60) Translocon-associated protein subunit alpha OS=Arabidopsis thaliana GN=At2g21160 PE=2 SV=3; (*TAIR) AT2G16595.1 (e_value=7e-63) | Symbols: | Translocon-associated protein (TRAP), alpha subunit | chr2:7198363-7200086 FORWARD LEN…
isotig05943	AC_B	AC_B	Nsyl11755;Ntab11105;Ntom21750	(*GB) gi|225449198|ref|XP_002279347.1| (e_value=3e-82) PREDICTED: eukaryotic translation initiation factor 3 subunit F [Vitis vinifera]; (*SWP) sp|O04202|EIF3F_ARATH (e_value=1e-74) Eukaryotic translation initiation factor 3 subunit F OS=Arabidopsis thaliana GN=TIF3F1 PE=2 SV=1; (*TAIR) AT2G39990.1 (e_value=1e-75) | Symbols: EIF2, AteIF3f, eIF3F | eukaryotic translation initiation factor 2 | chr2…
isotig05944	AB_C	AB_C	Nsyl10272;Ntab21806;Ntom31202	(*GB) gi|302143624|emb|CBI22377.3| (e_value=1e-48) unnamed protein product [Vitis vinifera]; (*TAIR) AT3G04490.1 (e_value=5e-47) | Symbols: | unknown protein; BEST Arabidopsis thaliana protein match is: unknown protein (TAIR:AT4G38092.1); Has 75 Blast hits to 64 proteins in 20 species: Archae - 0; Bacteria - 0; Metazoa - 36; Fungi - 0; Plants - 22; Viruses - 0; Other Eukaryotes - 17 (source: NCBI…
isotig05947	AB_C	AB_C	Nsyl10401;Ntab11414;Ntom08272	(*GB) gi|82623405|gb|ABB87117.1| (e_value=3e-111) unknown [Solanum tuberosum]; (*SWP) sp|P51430|RS62_ARATH (e_value=2e-104) 40S ribosomal protein S6-2 OS=Arabidopsis thaliana GN=RPS6B PE=1 SV=3; (*TAIR) AT5G10360.1 (e_value=2e-105) | Symbols: EMB3010, RPS6B | Ribosomal protein S6e | chr5:3258734-3260142 REVERSE LENGTH=249;
isotig05951	AB_C	AB_C	Nsyl14817;Ntab11499;Ntom12148	(*GB) gi|255640989|gb|ACU20774.1| (e_value=8e-39) 1; (*SWP) sp|Q75LU8|CNBL3_ORYSJ (e_value=1e-39) Calcineurin B-like protein 3 OS=Oryza sativa subsp. japonica GN=CBL3 PE=1 SV=1; (*TAIR) AT4G26570.2 (e_value=1e-39) | Symbols: ATCBL3, CBL3 | calcineurin B-like 3 | chr4:13408608-13409998 REVERSE LENGTH=230;
isotig05961	AB_AC	AB_AC	Nsyl01934;Ntab05868;Ntab05870;Ntom08071	(*GB) gi|3912949|sp|O49996.1|1433D_TOBAC (e_value=8e-134) RecName: Full=14-3-3-like protein D; (*SWP) sp|O49996|1433D_TOBAC (e_value=5e-135) 14-3-3-like protein D OS=Nicotiana tabacum PE=2 SV=1; (*TAIR) AT5G65430.1 (e_value=1e-114) | Symbols: GRF8, 14-3-3KAPPA, GF14 KAPPA | general regulatory factor 8 | chr5:26148546-26150255 REVERSE LENGTH=248;
isotig05964	AC_B	AC_B	Nsyl15646;Ntab16127;Ntom14621	(*GB) gi|225439795|ref|XP_002276631.1| (e_value=8e-70) PREDICTED: probable protein phosphatase 2C 38-like [Vitis vinifera]; (*SWP) sp|Q9LHJ9|P2C38_ARATH (e_value=6e-61) Probable protein phosphatase 2C 38 OS=Arabidopsis thaliana GN=At3g12620 PE=2 SV=1; (*TAIR) AT3G12620.2 (e_value=6e-62) | Symbols: | Protein phosphatase 2C family protein | chr3:4009510-4010993 REVERSE LENGTH=385;
isotig05970	AB_AC	AB_AC	Nsyl10533;Ntab02907;Ntab02909;Ntom08527	(*GB) gi|217074094|gb|ACJ85407.1| (e_value=8e-94) unknown [Medicago truncatula]; (*TAIR) AT5G17170.1 (e_value=8e-92) | Symbols: ENH1 | rubredoxin family protein | chr5:5649335-5650975 FORWARD LENGTH=271;
isotig06007	AB_C	AB_C	Nsyl19287;Ntab27332;Ntom15888	(*GB) gi|68449770|gb|AAY97872.1| (e_value=2e-41) 1; (*TAIR) AT3G09970.1 (e_value=8e-48) | Symbols: | Calcineurin-like metallo-phosphoesterase superfamily protein | chr3:3063813-3065337 FORWARD LENGTH=309;
isotig06057	NA	AB_C	Nsyl09863;Ntab15039;Ntom01313	(*GB) gi|225448861|ref|XP_002269950.1| (e_value=2e-70) PREDICTED: probable phytol kinase 1, chloroplastic [Vitis vinifera]; (*SWP) sp|Q2N2K1|PHYK1_SOYBN (e_value=5e-69) Probable phytol kinase 1, chloroplastic OS=Glycine max PE=2 SV=1; (*TAIR) AT5G04490.1 (e_value=5e-62) | Symbols: VTE5 | vitamin E pathway gene 5 | chr5:1279867-1281587 FORWARD LENGTH=304;
isotig06072	AB_C	AB_C	Nsyl05348;Ntab22370;Ntab27431;Ntom18447	(*GB) gi|193290728|gb|ACF17672.1| (e_value=5e-62) putative pyruvate dehydrogenase E3 subunit [Capsicum annuum]; (*SWP) sp|P72740|DLDH_SYNY3 (e_value=2e-36) Dihydrolipoyl dehydrogenase OS=Synechocystis sp. (strain PCC 6803 / Kazusa) GN=lpdA PE=1 SV=3; (*TAIR) AT4G16155.1 (e_value=5e-63) | Symbols: | dihydrolipoyl dehydrogenases | chr4:9153570-9157322 REVERSE LENGTH=630;
isotig06095	AB_AC	AB_AC	Nsyl15664;Ntab11283;Ntab11977;Ntom12740	(*GB) gi|255538222|ref|XP_002510176.1| (e_value=1e-45) conserved hypothetical protein [Ricinus communis]; (*TAIR) AT5G47830.1 (e_value=4e-37) | Symbols: | unknown protein; Has 35333 Blast hits to 34131 proteins in 2444 species: Archae - 798; Bacteria - 22429; Metazoa - 974; Fungi - 991; Plants - 531; Viruses - 0; Other Eukaryotes - 9610 (source: NCBI BLink). | chr5:19373013-19374300 REVERSE LENGT…
isotig06103	AB_C	AC_B	Nsyl11277;Ntab11566;Ntom05054	(*GB) gi|42565125|ref|NP_188924.3| (e_value=1e-96) emp24/gp25L/p24 family/GOLD domain-containing protein [Arabidopsis thaliana]; (*SWP) sp|Q769F9|TMEDA_DICDI (e_value=7e-20) Transmembrane emp24 domain-containing protein A OS=Dictyostelium discoideum GN=empA PE=3 SV=1; (*TAIR) AT3G22845.1 (e_value=8e-99) | Symbols: | emp24/gp25L/p24 family/GOLD family protein | chr3:8087373-8088550 FORWARD LENGTH=…
isotig06125	ABC_A	ABC_A	Nsyl10424;Ntab11788;Ntab11911;Ntom08729	(*GB) gi|297736960|emb|CBI26161.3| (e_value=7e-88) 1; (*SWP) sp|Q94A20|BI1L_ARATH (e_value=1e-80) BI1-like protein OS=Arabidopsis thaliana GN=At4g15470 PE=2 SV=1; (*TAIR) AT4G15470.1 (e_value=1e-81) | Symbols: | Bax inhibitor-1 family protein | chr4:8843661-8845505 FORWARD LENGTH=256;
isotig06144	AC_B	AC_B	Nsyl16441;Ntab11883;Ntom12267	(*GB) gi|217072022|gb|ACJ84371.1| (e_value=3e-78) unknown [Medicago truncatula]; (*SWP) sp|O22870|FKBP2_ARATH (e_value=9e-75) Probable FKBP-type peptidyl-prolyl cis-trans isomerase 2, chloroplastic OS=Arabidopsis thaliana GN=At2g43560 PE=1 SV=2; (*TAIR) AT2G43560.1 (e_value=8e-76) | Symbols: | FKBP-like peptidyl-prolyl cis-trans isomerase family protein | chr2:18073995-18075385 REVERSE LENGTH=223;
isotig06151	AC_B	AC_B	Nsyl11151;Ntab24770;Ntom15424	(*GB) gi|225424360|ref|XP_002284896.1| (e_value=1e-79) PREDICTED: 1-aminocyclopropane-1-carboxylate oxidase homolog 4-like [Vitis vinifera]; (*SWP) sp|Q84MB3|ACCH1_ARATH (e_value=2e-43) 1-aminocyclopropane-1-carboxylate oxidase homolog 1 OS=Arabidopsis thaliana GN=At1g06620 PE=2 SV=1; (*TAIR) AT5G59530.1 (e_value=1e-49) | Symbols: | 2-oxoglutarate (2OG) and Fe(II)-dependent oxygenase superfamily …
isotig06159	AB_C	AB_C	Nsyl09280;Ntab11992;Ntom08144	(*GB) gi|225424071|ref|XP_002282799.1| (e_value=6e-83) PREDICTED: uncharacterized protein LOC100249231 [Vitis vinifera]; (*TAIR) AT1G68220.1 (e_value=6e-68) | Symbols: | Protein of unknown function (DUF1218) | chr1:25570322-25571562 FORWARD LENGTH=201;
isotig06167	AC_B	AC_B	\N	(*GB) gi|224066947|ref|XP_002302293.1| (e_value=9e-32) predicted protein [Populus trichocarpa]; (*SWP) sp|Q6PDU1|SFRS2_RAT (e_value=3e-13) 1; (*TAIR) AT5G64200.2 (e_value=2e-29) | Symbols: ATSC35, SC35, At-SC35 | ortholog of human splicing factor SC35 | chr5:25681849-25683553 REVERSE LENGTH=303;
isotig06189	AB_C	AB_C	Nsyl09562;Ntab06279;Ntom25014	(*GB) gi|6730705|gb|AAF27100.1|AC011809_9 (e_value=2e-18) Putative phospatase 2A inhibitor [Arabidopsis thaliana]; (*TAIR) AT1G18800.1 (e_value=2e-19) | Symbols: NRP2 | NAP1-related protein 2 | chr1:6481466-6483463 REVERSE LENGTH=256;
isotig06217	AC_B	AC_B	Nsyl12512;Ntab11908;Ntom31677	(*GB) gi|225433219|ref|XP_002285402.1| (e_value=3e-72) PREDICTED: peptide transporter PTR3-A [Vitis vinifera]; (*SWP) sp|Q9FNL7|PTR3A_ARATH (e_value=5e-59) 1; (*TAIR) AT5G46050.1 (e_value=5e-60) | Symbols: ATPTR3, PTR3 | peptide transporter 3 | chr5:18675062-18679071 REVERSE LENGTH=582;
isotig06219	AB_C	AC_B	Nsyl10754;Ntab11922;Ntom08691	(*GB) gi|39579116|gb|AAR28754.1| (e_value=4e-80) 1; (*SWP) sp|Q9LD45|BI1_ARATH (e_value=7e-70) Bax inhibitor 1 OS=Arabidopsis thaliana GN=BI-1 PE=1 SV=1; (*TAIR) AT5G47120.1 (e_value=7e-71) | Symbols: ATBI-1, BI-1, ATBI1, BI1 | BAX inhibitor 1 | chr5:19136071-19137585 FORWARD LENGTH=247;
isotig06237	AB_AC	AB_AC	Nsyl10859;Ntab06213;Ntab06215;Ntom02221	(*GB) gi|76573335|gb|ABA46772.1| (e_value=7e-104) RUB1-conjugating enzyme-like protein [Solanum tuberosum]; (*SWP) sp|Q9SDY5|RCE1_ARATH (e_value=5e-92) NEDD8-conjugating enzyme Ubc12 OS=Arabidopsis thaliana GN=RCE1 PE=1 SV=1; (*TAIR) AT4G36800.2 (e_value=5e-93) | Symbols: RCE1 | RUB1 conjugating enzyme 1 | chr4:17341237-17342148 REVERSE LENGTH=184;
isotig06238	NA	AB_C	Nsyl10479;Ntab13065;Ntom03637	(*GB) gi|224136998|ref|XP_002322468.1| (e_value=3e-87) predicted protein [Populus trichocarpa]; (*SWP) sp|Q60720|CY561_MOUSE (e_value=2e-30) Cytochrome b561 OS=Mus musculus GN=Cyb561 PE=2 SV=2; (*TAIR) AT4G25570.1 (e_value=2e-86) | Symbols: ACYB-2 | Cytochrome b561/ferric reductase transmembrane protein family | chr4:13053887-13055518 REVERSE LENGTH=239;
isotig06285	AB_AC	AB_AC	Nsyl09566;Ntab06492;Ntab06494;Ntom09152	(*GB) gi|255639664|gb|ACU20126.1| (e_value=2e-48) 1; (*SWP) sp|Q9ZU51|RHA2B_ARATH (e_value=7e-12) Probable E3 ubiquitin-protein ligase RHA2B OS=Arabidopsis thaliana GN=RHA2B PE=1 SV=2; (*TAIR) AT2G04240.2 (e_value=8e-41) | Symbols: XERICO | RING/U-box superfamily protein | chr2:1461816-1462304 REVERSE LENGTH=162;
isotig06296	AB_AC	NA	Nsyl10794;Ntab06265;Ntab06266;Ntom07492	(*GB) gi|77745458|gb|ABB02628.1| (e_value=4e-61) triose phosphate isomerase cytosolic isoform-like [Solanum tuberosum]; (*SWP) sp|P48495|TPIS_PETHY (e_value=2e-61) Triosephosphate isomerase, cytosolic OS=Petunia hybrida GN=TPIP1 PE=2 SV=1; (*TAIR) AT3G55440.1 (e_value=1e-56) | Symbols: ATCTIMC, TPI, CYTOTPI | triosephosphate isomerase | chr3:20553794-20556078 FORWARD LENGTH=254;
isotig06316	AB_AC	AB_AC	Nsyl06659;Ntab11413;Ntab14311;Ntom04299	(*GB) gi|224460055|gb|ACN43578.1| (e_value=9e-99) nuclear cap-binding protein [Nicotiana tabacum]; (*SWP) sp|Q9XFD1|NCBP2_ARATH (e_value=2e-79) Nuclear cap-binding protein subunit 2 OS=Arabidopsis thaliana GN=CBP20 PE=1 SV=1; (*TAIR) AT5G44200.2 (e_value=2e-80) | Symbols: CBP20, ATCBP20 | CAP-binding protein 20 | chr5:17802062-17803875 REVERSE LENGTH=257;
isotig06328	AC_B	AC_B	Nsyl10656;Ntab12298;Ntom08678	(*GB) gi|255546239|ref|XP_002514179.1| (e_value=6e-37) Charged multivesicular body protein 4b, putative [Ricinus communis]; (*SWP) sp|Q9SZE4|VP322_ARATH (e_value=2e-34) Vacuolar protein sorting-associated protein 32 homolog 2 OS=Arabidopsis thaliana GN=VPS32.2 PE=1 SV=1; (*TAIR) AT4G29160.3 (e_value=2e-35) | Symbols: SNF7.1 | SNF7 family protein | chr4:14381019-14382342 FORWARD LENGTH=219;
isotig06342	AB_C	AB_C	Nsyl05114;Ntab13140;Ntom04127	(*GB) gi|224099101|ref|XP_002311375.1| (e_value=2e-37) predicted protein [Populus trichocarpa]; (*SWP) sp|Q68EU8|TMM93_XENLA (e_value=6e-11) Transmembrane protein 93 OS=Xenopus laevis GN=tmem93 PE=3 SV=1; (*TAIR) AT5G49540.1 (e_value=1e-33) | Symbols: | Rab5-interacting family protein | chr5:20104804-20105609 REVERSE LENGTH=114;
isotig06347	AB_C	AB_C	Nsyl28599;Ntab12328;Ntom25410	(*GB) gi|224060236|ref|XP_002300099.1| (e_value=4e-113) predicted protein [Populus trichocarpa]; (*SWP) sp|Q9SE42|RPE1_ORYSJ (e_value=3e-105) Ribulose-phosphate 3-epimerase, cytoplasmic isoform OS=Oryza sativa subsp. japonica GN=Os09g0505700 PE=1 SV=1; (*TAIR) AT3G01850.2 (e_value=9e-103) | Symbols: | Aldolase-type TIM barrel family protein | chr3:300428-301987 REVERSE LENGTH=225;
isotig06353	AC_B	AC_B	Nsyl16813;Ntab11871;Ntom19489	(*GB) gi|300488254|gb|ADK22107.1| (e_value=7e-80) eukaryotic translation initiation factor 4E [Nicotiana tabacum]; (*SWP) sp|P48599|IF4E1_ORYSJ (e_value=3e-57) Eukaryotic translation initiation factor 4E-1 OS=Oryza sativa subsp. japonica GN=Os01g0970400 PE=2 SV=1; (*TAIR) AT4G18040.1 (e_value=1e-51) | Symbols: EIF4E, CUM1, AT.EIF4E1, eIF4E1 | eukaryotic translation initiation factor 4E | chr4:100…
isotig06367	ACA_B	ACA_B	Nsyl13282;Ntab03041;Ntab03044;Ntom08994	(*GB) gi|297745733|emb|CBI15789.3| (e_value=5e-84) 1; (*SWP) sp|B8HUU1|NDHN_CYAP4 (e_value=3e-33) NAD(P)H-quinone oxidoreductase subunit N OS=Cyanothece sp. (strain PCC 7425 / ATCC 29141) GN=ndhN PE=3 SV=1; (*TAIR) AT5G58260.1 (e_value=1e-78) | Symbols: | oxidoreductases, acting on NADH or NADPH, quinone or similar compound as acceptor | chr5:23561075-23561929 REVERSE LENGTH=209;
isotig06370	AC_B	AC_B	Nsyl04755;Ntab07045;Ntom14766	(*GB) gi|224118096|ref|XP_002331557.1| (e_value=8e-17) predicted protein [Populus trichocarpa]; (*SWP) sp|A9VP78|RL4_BACWK (e_value=3e-11) 50S ribosomal protein L4 OS=Bacillus weihenstephanensis (strain KBAB4) GN=rplD PE=3 SV=1; (*TAIR) AT2G20060.1 (e_value=1e-18) | Symbols: | Ribosomal protein L4/L1 family | chr2:8659384-8661227 FORWARD LENGTH=300;
isotig06387	AB_C	AB_C	Nsyl09018;Ntab06714;Ntom13989	(*GB) gi|225448385|ref|XP_002269465.1| (e_value=4e-44) PREDICTED: clathrin light chain 2-like [Vitis vinifera]; (*TAIR) AT2G40060.1 (e_value=6e-42) | Symbols: | Clathrin light chain protein | chr2:16726564-16728001 FORWARD LENGTH=258;
isotig06388	NA	AB_C	Nsyl11167;Ntab11791;Ntom22028	(*GB) gi|47900738|gb|AAT39310.1| (e_value=2e-142) 4,5-DOPA dioxygenase extradiol-like protein, putative [Solanum demissum]; (*SWP) sp|Q949R4|DIOXL_ARATH (e_value=8e-102) 4,5-DOPA dioxygenase extradiol-like protein OS=Arabidopsis thaliana GN=At4g15093 PE=2 SV=1; (*TAIR) AT4G15093.1 (e_value=7e-103) | Symbols: | catalytic LigB subunit of aromatic ring-opening dioxygenase family | chr4:8618454-86194…
isotig06391	AB_AC	AB_AC	Nsyl11446;Ntab11944;Ntab11969;Ntom04084	(*GB) gi|82623405|gb|ABB87117.1| (e_value=4e-83) unknown [Solanum tuberosum]; (*SWP) sp|Q9M3V8|RS6_ASPOF (e_value=4e-81) 40S ribosomal protein S6 OS=Asparagus officinalis GN=rps6 PE=2 SV=1; (*TAIR) AT5G10360.1 (e_value=3e-81) | Symbols: EMB3010, RPS6B | Ribosomal protein S6e | chr5:3258734-3260142 REVERSE LENGTH=249;
isotig06400	AC_B	AC_B	Nsyl12416;Ntab10592;Ntom15838	(*GB) gi|255557090|ref|XP_002519577.1| (e_value=2e-57) Eukaryotic translation initiation factor 3 subunit, putative [Ricinus communis]; (*SWP) sp|Q7SXU0|EI3JA_DANRE (e_value=7e-12) Eukaryotic translation initiation factor 3 subunit J-A OS=Danio rerio GN=eif3ja PE=1 SV=1; (*TAIR) AT1G66070.1 (e_value=3e-46) | Symbols: | Translation initiation factor eIF3 subunit | chr1:24596194-24597520 REVERSE LE…
isotig06408	AC_B	AB_C	\N	(*GB) gi|78103322|ref|YP_358636.1| (e_value=5e-43) hypothetical protein PhapfoPp090 [Phalaenopsis aphrodite subsp. formosana]; (*SWP) sp|Q3BAI2|YCX91_PHAAO (e_value=2e-44) Uncharacterized protein ORF91 OS=Phalaenopsis aphrodite subsp. formosana PE=4 SV=1;
isotig06416	AC_B	AC_B	Nsyl33106;Ntab11129;Ntom10943	(*GB) gi|255585701|ref|XP_002533534.1| (e_value=2e-92) oxidoreductase, putative [Ricinus communis]; (*SWP) sp|Q9SZ83|Y4967_ARATH (e_value=7e-76) Uncharacterized oxidoreductase At4g09670 OS=Arabidopsis thaliana GN=At4g09670 PE=1 SV=1; (*TAIR) AT4G09670.1 (e_value=6e-77) | Symbols: | Oxidoreductase family protein | chr4:6107382-6109049 REVERSE LENGTH=362;
isotig06418	AC_B	AC_B	Nsyl03419;Ntab07710;Ntom13605	(*GB) gi|194462395|gb|ACF72672.1| (e_value=4e-78) ribosomal protein L24 [Cucumis melo var. cantalupensis]; (*SWP) sp|Q4UMR8|RL24_RICFE (e_value=9e-24) 50S ribosomal protein L24 OS=Rickettsia felis (strain ATCC VR-1525 / URRWXCal2) GN=rplX PE=3 SV=1; (*TAIR) AT5G23535.1 (e_value=7e-76) | Symbols: | KOW domain-containing protein | chr5:7935871-7937127 FORWARD LENGTH=159;
isotig06428	AB_C	AB_C	Nsyl10610;Ntab17242;Ntom02962	(*GB) gi|255583960|ref|XP_002532727.1| (e_value=1e-51) lsm1, putative [Ricinus communis]; (*SWP) sp|Q54W83|LSM1_DICDI (e_value=1e-13) Probable U6 snRNA-associated Sm-like protein LSm1 OS=Dictyostelium discoideum GN=lsm1 PE=3 SV=1; (*TAIR) AT3G14080.2 (e_value=2e-49) | Symbols: | Small nuclear ribonucleoprotein family protein | chr3:4667717-4668989 FORWARD LENGTH=128;
isotig06433	AB_C	AB_C	Nsyl10531;Ntab12123;Ntom10150	(*GB) gi|3024440|sp|P93395.1|PSB6_TOBAC (e_value=1e-113) RecName: Full=Proteasome subunit beta type-6; AltName: Full=Proteasome delta chain; AltName: Full=Tobacco cryptogein-induced protein 7; Short=tcI 7; Flags: Precursor; (*SWP) sp|P93395|PSB6_TOBAC (e_value=6e-115) Proteasome subunit beta type-6 OS=Nicotiana tabacum PE=2 SV=1; (*TAIR) AT4G31300.1 (e_value=1e-109) | Symbols: PBA1 | N-terminal n…
isotig06435	AB_C	AB_C	Nsyl04110;Ntab14442;Ntom14016	(*GB) gi|224116582|ref|XP_002317337.1| (e_value=3e-105) predicted protein [Populus trichocarpa]; (*SWP) sp|P11179|ODO2_BOVIN (e_value=4e-78) Dihydrolipoyllysine-residue succinyltransferase component of 2-oxoglutarate dehydrogenase complex, mitochondrial OS=Bos taurus GN=DLST PE=1 SV=2; (*TAIR) AT4G26910.1 (e_value=2e-103) | Symbols: | Dihydrolipoamide succinyltransferase | chr4:13520127-13522889 …
isotig06497	AB_C	AB_C	Nsyl10586;Ntab13194;Ntom08806	(*GB) gi|6996286|emb|CAB75447.1| (e_value=5e-67) putative protein [Arabidopsis thaliana]; (*SWP) sp|Q91XB7|YIF1A_MOUSE (e_value=4e-13) Protein YIF1A OS=Mus musculus GN=Yif1a PE=2 SV=1; (*TAIR) AT3G59500.1 (e_value=3e-69) | Symbols: | Integral membrane HRF1 family protein | chr3:21987110-21988169 FORWARD LENGTH=269;
isotig06504	AC_B	NA	Nsyl18567;Ntab13087;Ntab20736;Ntom09832	(*GB) gi|255585466|ref|XP_002533426.1| (e_value=2e-95) kinase, putative [Ricinus communis]; (*SWP) sp|Q559T8|Y0701_DICDI (e_value=1e-13) Probable serine/threonine-protein kinase DDB_G0272282 OS=Dictyostelium discoideum GN=DDB_G0272282 PE=3 SV=1; (*TAIR) AT3G17850.1 (e_value=6e-86) | Symbols: | Protein kinase superfamily protein | chr3:6109854-6116245 REVERSE LENGTH=1296;
isotig06509	AB_C	AB_C	Nsyl14771;Ntab27625;Ntom08600	(*GB) gi|225464623|ref|XP_002274318.1| (e_value=2e-112) PREDICTED: pentatricopeptide repeat-containing protein At4g21190 [Vitis vinifera]; (*SWP) sp|Q8LG95|PP332_ARATH (e_value=1e-96) Pentatricopeptide repeat-containing protein At4g21190 OS=Arabidopsis thaliana GN=EMB1417 PE=2 SV=1; (*TAIR) AT4G21190.1 (e_value=1e-97) | Symbols: emb1417 | Pentatricopeptide repeat (PPR) superfamily protein | chr4:…
isotig06511	AC_B	AC_B	Nsyl10579;Ntab12178;Ntom31022	(*GB) gi|225452222|ref|XP_002268255.1| (e_value=4e-70) 1; (*SWP) sp|P57758|CTNS_ARATH (e_value=6e-61) Cystinosin homolog OS=Arabidopsis thaliana GN=At5g40670 PE=2 SV=1; (*TAIR) AT5G40670.1 (e_value=5e-62) | Symbols: | PQ-loop repeat family protein / transmembrane family protein | chr5:16285968-16287591 FORWARD LENGTH=270;
isotig06514	AB_C	AB_C	Nsyl11940;Ntab16182;Ntom08638	(*GB) gi|225452952|ref|XP_002284262.1| (e_value=3e-47) 1; (*SWP) sp|Q8LCS8|MUB2_ARATH (e_value=1e-36) Membrane-anchored ubiquitin-fold protein 2 OS=Arabidopsis thaliana GN=MUB2 PE=1 SV=1; (*TAIR) AT5G15460.2 (e_value=8e-38) | Symbols: MUB2 | membrane-anchored ubiquitin-fold protein 2 | chr5:5018947-5020105 REVERSE LENGTH=124;
isotig06527	AB_C	AB_C	Nsyl30623;Ntab15688;Ntom00352	(*GB) gi|132080|sp|P22433.1|RBS2_NICSY (e_value=1e-55) RecName: Full=Ribulose bisphosphate carboxylase small chain S41, chloroplastic; Short=RuBisCO small subunit S41; Flags: Precursor; (*SWP) sp|P22433|RBS2_NICSY (e_value=5e-57) Ribulose bisphosphate carboxylase small chain S41, chloroplastic OS=Nicotiana sylvestris PE=3 SV=1; (*TAIR) AT5G38410.1 (e_value=3e-45) | Symbols: | Ribulose bisphosphat…
isotig06533	AB_C	AB_C	Nsyl11136;Ntab16944;Ntab26673;Ntom10779	(*GB) gi|255563882|ref|XP_002522941.1| (e_value=1e-58) adhesion regulating molecule, putative [Ricinus communis]; (*TAIR) AT2G26590.3 (e_value=3e-43) | Symbols: RPN13 | regulatory particle non-ATPase 13 | chr2:11311182-11314717 REVERSE LENGTH=300;
isotig06538	AC_B	AC_B	Nsyl10860;Ntab16322;Ntom10838	(*GB) gi|255584888|ref|XP_002533159.1| (e_value=5e-104) RNA binding protein, putative [Ricinus communis]; (*TAIR) AT4G37510.1 (e_value=4e-102) | Symbols: | Ribonuclease III family protein | chr4:17626259-17628854 REVERSE LENGTH=537;
isotig06545	AB_AC	AB_AC	Nsyl12303;Ntab12535;Ntab12569;Ntom04459	(*GB) gi|225447484|ref|XP_002264718.1| (e_value=2e-47) PREDICTED: E3 ubiquitin-protein ligase RHA1B [Vitis vinifera]; (*SWP) sp|Q9ZU51|RHA2B_ARATH (e_value=1e-11) Probable E3 ubiquitin-protein ligase RHA2B OS=Arabidopsis thaliana GN=RHA2B PE=1 SV=2; (*TAIR) AT2G04240.2 (e_value=3e-38) | Symbols: XERICO | RING/U-box superfamily protein | chr2:1461816-1462304 REVERSE LENGTH=162;
isotig06559	ACA_B	ACA_B	Nsyl02560;Ntab12408;Ntab13474;Ntom08595	(*GB) gi|40748265|gb|AAR89617.1| (e_value=5e-77) 40S ribosomal protein S5 [Capsicum annuum]; (*SWP) sp|P51427|RS52_ARATH (e_value=2e-64) 40S ribosomal protein S5-2 OS=Arabidopsis thaliana GN=RPS5B PE=1 SV=2; (*TAIR) AT3G11940.2 (e_value=2e-65) | Symbols: ATRPS5A, AML1, RPS5A | ribosomal protein 5A | chr3:3778175-3779354 REVERSE LENGTH=207;
isotig06602	AC_B	AC_B	Nsyl11809;Ntab10937;Ntom29180	(*GB) gi|255587268|ref|XP_002534208.1| (e_value=3e-97) conserved hypothetical protein [Ricinus communis]; (*SWP) sp|Q8T1P1|Y3453_DICDI (e_value=9e-21) Uncharacterized protein DDB_G0273453/DDB_G0273565 OS=Dictyostelium discoideum GN=DDB_G0273453 PE=4 SV=2; (*TAIR) AT5G60760.1 (e_value=3e-81) | Symbols: | P-loop containing nucleoside triphosphate hydrolases superfamily protein | chr5:24438465-24442…
isotig06624	AB_C	AB_C	Nsyl31306;Ntab12362;Ntom15129	(*GB) gi|225448154|ref|XP_002264418.1| (e_value=8e-41) PREDICTED: nifU-like protein 2, chloroplastic [Vitis vinifera]; (*SWP) sp|Q93W20|NIFU2_ARATH (e_value=2e-41) NifU-like protein 2, chloroplastic OS=Arabidopsis thaliana GN=NIFU2 PE=1 SV=1; (*TAIR) AT5G49940.1 (e_value=1e-42) | Symbols: NFU2, ATCNFU2 | NIFU-like protein 2 | chr5:20315464-20317228 FORWARD LENGTH=235;
isotig06631	AB_C	AB_C	Nsyl29296;Ntab13121;Ntom08727	(*GB) gi|147791053|emb|CAN68023.1| (e_value=1e-45) hypothetical protein VITISV_003624 [Vitis vinifera]; (*TAIR) AT4G02405.1 (e_value=6e-32) | Symbols: | S-adenosyl-L-methionine-dependent methyltransferases superfamily protein | chr4:1057999-1059671 REVERSE LENGTH=333;
isotig06656	AB_AC	AB_AC	Nsyl12679;Ntab14214;Ntab14457;Ntom07920	(*GB) gi|247421866|gb|ACS96446.1| (e_value=9e-62) 60S ribosomal protein L18a [Jatropha curcas]; (*SWP) sp|Q9ATF5|RL18A_CASSA (e_value=6e-61) 60S ribosomal protein L18a OS=Castanea sativa GN=RPL18A PE=2 SV=1; (*TAIR) AT3G14600.1 (e_value=3e-59) | Symbols: | Ribosomal protein L18ae/LX family protein | chr3:4910773-4911933 FORWARD LENGTH=178;
isotig06661	AB_C	AB_C	Nsyl11146;Ntab12191;Ntom09853	(*GB) gi|255562637|ref|XP_002522324.1| (e_value=2e-82) 50S ribosomal protein L25, putative [Ricinus communis]; (*SWP) sp|Q2NAN1|RL25_ERYLH (e_value=2e-13) 50S ribosomal protein L25 OS=Erythrobacter litoralis (strain HTCC2594) GN=rplY PE=3 SV=1; (*TAIR) AT5G66860.1 (e_value=3e-76) | Symbols: | Ribosomal protein L25/Gln-tRNA synthetase, anti-codon-binding domain | chr5:26701233-26702531 REVERSE LEN…
isotig06663	BC_A	BC_A	Nsyl04107;Ntab10911;Ntab16877;Ntom12772	(*GB) gi|14484934|gb|AAK62819.1| (e_value=6e-43) 1; (*SWP) sp|Q9SHI7|UBC34_ARATH (e_value=2e-39) Ubiquitin-conjugating enzyme E2 34 OS=Arabidopsis thaliana GN=UBC34 PE=2 SV=1; (*TAIR) AT5G50430.3 (e_value=1e-40) | Symbols: UBC33 | ubiquitin-conjugating enzyme 33 | chr5:20534366-20536307 REVERSE LENGTH=230;
isotig06695	AB_C	NA	Nsyl31906;Ntab12293;Ntom28012	(*GB) gi|148469861|gb|ABQ65860.1| (e_value=1e-94) serine carboxypeptidase III [Nicotiana tabacum]; (*SWP) sp|P37891|CBP3_ORYSJ (e_value=5e-90) Serine carboxypeptidase 3 OS=Oryza sativa subsp. japonica GN=CBP3 PE=2 SV=1; (*TAIR) AT3G45010.1 (e_value=1e-89) | Symbols: scpl48 | serine carboxypeptidase-like 48 | chr3:16466328-16468845 FORWARD LENGTH=510;
isotig06719	AC_B	AC_B	Nsyl15853;Ntab11063;Ntom10381	(*GB) gi|224135729|ref|XP_002322146.1| (e_value=2e-146) predicted protein [Populus trichocarpa]; (*SWP) sp|Q7SXP8|GMPAB_DANRE (e_value=8e-58) Mannose-1-phosphate guanyltransferase alpha-B OS=Danio rerio GN=gmppab PE=2 SV=1; (*TAIR) AT1G74910.2 (e_value=5e-138) | Symbols: | ADP-glucose pyrophosphorylase family protein | chr1:28135770-28138456 REVERSE LENGTH=415;
isotig06729	AC_B	ACB_A	Nsyl03156;Ntab12583;Ntab12913;Ntom13819	\N
isotig06732	AB_C	AC_B	Nsyl11603;Ntab14363;Ntom15908	(*GB) gi|45387429|gb|AAS60205.1| (e_value=1e-111) 1; (*SWP) sp|O81488|Y5621_ARATH (e_value=5e-68) 1; (*TAIR) AT3G11200.1 (e_value=5e-85) | Symbols: AL2 | alfin-like 2 | chr3:3508387-3510418 REVERSE LENGTH=246;
isotig06746	AB_AC	AB_AC	Nsyl10909;Ntab06151;Ntab06152;Ntom31193	(*GB) gi|2500047|sp|Q43187.1|IPYR_SOLTU (e_value=2e-110) RecName: Full=Soluble inorganic pyrophosphatase; AltName: Full=Pyrophosphate phospho-hydrolase; Short=PPase; (*SWP) sp|Q43187|IPYR_SOLTU (e_value=1e-111) Soluble inorganic pyrophosphatase OS=Solanum tuberosum GN=PPA PE=2 SV=1; (*TAIR) AT1G01050.1 (e_value=8e-106) | Symbols: AtPPa1, PPa1 | pyrophosphorylase 1 | chr1:31382-32670 REVERSE LENGT…
isotig06752	AB_C	NA	Nsyl12142;Ntab11146;Ntom12107	(*GB) gi|266879|sp|P29687.1|RAB5_TOBAC (e_value=3e-104) RecName: Full=Ras-related protein Rab5; (*SWP) sp|P29687|RAB5_TOBAC (e_value=2e-105) Ras-related protein Rab5 OS=Nicotiana tabacum GN=RAB5 PE=2 SV=1; (*TAIR) AT5G45130.1 (e_value=3e-88) | Symbols: ATRAB5A, ATRABF2A, RABF2A, RAB5A, RHA1, ATRAB-F2A, RAB-F2A | RAB homolog 1 | chr5:18244495-18246060 FORWARD LENGTH=200;
isotig06755	AC_B	ACA_B	Nsyl04373;Ntab12053;Ntab14855;Ntom08215	(*GB) gi|297825351|ref|XP_002880558.1| (e_value=2e-35) short-chain dehydrogenase/reductase family protein [Arabidopsis lyrata subsp. lyrata]; (*SWP) sp|Q9M2E2|SDR1_ARATH (e_value=9e-36) (+)-neomenthol dehydrogenase OS=Arabidopsis thaliana GN=SDR1 PE=1 SV=1; (*TAIR) AT3G61220.1 (e_value=9e-37) | Symbols: | NAD(P)-binding Rossmann-fold superfamily protein | chr3:22663025-22664316 FORWARD LENGTH=296;
isotig06762	AB_AC	AB_AC	Nsyl03120;Ntab13028;Ntab13126;Ntom13050	(*GB) gi|255584513|ref|XP_002532984.1| (e_value=2e-13) conserved hypothetical protein [Ricinus communis];
isotig06782	AB_AC	AB_AC	Nsyl13682;Ntab12963;Ntab14554;Ntom11050	(*GB) gi|18394416|ref|NP_564011.1| (e_value=4e-83) ubiquitin-conjugating enzyme E2 36 [Arabidopsis thaliana]; (*SWP) sp|Q9FZ48|UBC36_ARATH (e_value=2e-84) Ubiquitin-conjugating enzyme E2 36 OS=Arabidopsis thaliana GN=UBC36 PE=1 SV=1; (*TAIR) AT1G16890.2 (e_value=3e-85) | Symbols: UBC36, UBC13B | ubiquitin-conjugating enzyme 36 | chr1:5776550-5778327 REVERSE LENGTH=153;
isotig06786	AC_B	AC_B	Nsyl11302;Ntab11775;Ntom27101	(*GB) gi|82621148|gb|ABB86262.1| (e_value=4e-52) unknown [Solanum tuberosum]; (*SWP) sp|Q3SZF3|HNRH2_BOVIN (e_value=3e-15) Heterogeneous nuclear ribonucleoprotein H2 OS=Bos taurus GN=HNRNPH2 PE=2 SV=1; (*TAIR) AT3G20890.1 (e_value=4e-35) | Symbols: | RNA-binding (RRM/RBD/RNP motifs) family protein | chr3:7319939-7321054 FORWARD LENGTH=292;
isotig06792	AB_C	AB_C	Nsyl09887;Ntab11391;Ntom18768	(*GB) gi|255547053|ref|XP_002514584.1| (e_value=8e-28) conserved hypothetical protein [Ricinus communis]; (*SWP) sp|Q9CAA4|BIM2_ARATH (e_value=8e-19) Transcription factor BIM2 OS=Arabidopsis thaliana GN=BIM2 PE=1 SV=1; (*TAIR) AT1G69010.1 (e_value=9e-20) | Symbols: BIM2 | BES1-interacting Myc-like protein 2 | chr1:25941804-25943599 FORWARD LENGTH=311;
isotig06793	BC_A	BC_A	Nsyl04486;Ntab23510;Ntom01041	(*GB) gi|255570473|ref|XP_002526195.1| (e_value=6e-53) Auxin response factor, putative [Ricinus communis]; (*SWP) sp|Q9FGV1|ARFH_ARATH (e_value=9e-52) Auxin response factor 8 OS=Arabidopsis thaliana GN=ARF8 PE=2 SV=2; (*TAIR) AT5G37020.2 (e_value=6e-53) | Symbols: ARF8 | auxin response factor 8 | chr5:14630151-14633916 FORWARD LENGTH=773;
isotig06813	AC_B	AC_B	Nsyl16912;Ntab21489;Ntom08819	(*GB) gi|224137540|ref|XP_002322583.1| (e_value=3e-63) aquaporin, MIP family, SIP subfamily [Populus trichocarpa]; (*SWP) sp|Q9M1K3|SIP21_ARATH (e_value=2e-49) Probable aquaporin SIP2-1 OS=Arabidopsis thaliana GN=SIP2-1 PE=2 SV=1; (*TAIR) AT3G56950.1 (e_value=2e-50) | Symbols: SIP2;1, SIP2 | small and basic intrinsic protein 2;1 | chr3:21078586-21079644 REVERSE LENGTH=237;
isotig06831	AB_C	AB_C	Nsyl08725;Ntab12157;Ntom15305	(*GB) gi|1346215|sp|P49332.1|GSTXC_TOBAC (e_value=1e-118) RecName: Full=Probable glutathione S-transferase parC; AltName: Full=Auxin-regulated protein parC; (*SWP) sp|P49332|GSTXC_TOBAC (e_value=8e-120) Probable glutathione S-transferase parC OS=Nicotiana tabacum GN=PARC PE=2 SV=1; (*TAIR) AT1G78380.1 (e_value=3e-89) | Symbols: ATGSTU19, GST8, GSTU19 | glutathione S-transferase TAU 19 | chr1:2948…
isotig06837	AB_AC	AB_AC	Nsyl13412;Ntab12563;Ntab13260;Ntom03477	(*GB) gi|225444657|ref|XP_002276822.1| (e_value=2e-67) PREDICTED: uncharacterized protein LOC100264520 [Vitis vinifera]; (*TAIR) AT5G20700.1 (e_value=6e-32) | Symbols: | Protein of unknown function (DUF581) | chr5:7006178-7007003 REVERSE LENGTH=248;
isotig06842	AC_B	AC_B	Nsyl15473;Ntab10845;Ntom14283	(*GB) gi|88175353|gb|ABD39695.1| (e_value=2e-69) fibrillin 8 [Coffea canephora]; (*SWP) sp|Q8W4F1|PAP10_ARATH (e_value=1e-64) Probable plastid-lipid-associated protein 10, chloroplastic OS=Arabidopsis thaliana GN=PAP10 PE=1 SV=1; (*TAIR) AT2G46910.1 (e_value=1e-65) | Symbols: | Plastid-lipid associated protein PAP / fibrillin family protein | chr2:19272427-19273856 FORWARD LENGTH=284;
isotig06849	AC_B	AC_B	Nsyl05111;Ntab12256;Ntom08754	(*GB) gi|225463388|ref|XP_002273366.1| (e_value=4e-65) PREDICTED: uncharacterized protein LOC100265908 [Vitis vinifera]; (*TAIR) AT1G29390.1 (e_value=7e-60) | Symbols: COR314-TM2, COR413IM2 | cold regulated 314 thylakoid membrane 2 | chr1:10286409-10287878 REVERSE LENGTH=226;
isotig06889	AC_B	AC_B	Nsyl31562;Ntab10585;Ntom08642	(*GB) gi|225432654|ref|XP_002278361.1| (e_value=2e-32) PREDICTED: serine/threonine-protein kinase WNK1-like [Vitis vinifera]; (*TAIR) AT3G04910.3 (e_value=3e-11) | Symbols: WNK1, ZIK4 | with no lysine (K) kinase 1 | chr3:1356061-1358057 FORWARD LENGTH=574;
isotig06923	AB_AC	AB_AC	Nsyl11968;Ntab12223;Ntab12225;Ntom08929	(*GB) gi|294438964|gb|ACV83305.2| (e_value=4e-34) hypothetical protein UP-4 [Dimocarpus longan]; (*SWP) sp|P60039|RL73_ARATH (e_value=5e-34) 60S ribosomal protein L7-3 OS=Arabidopsis thaliana GN=RPL7C PE=2 SV=1; (*TAIR) AT2G44120.2 (e_value=4e-35) | Symbols: | Ribosomal protein L30/L7 family protein | chr2:18249227-18250417 REVERSE LENGTH=247;
isotig06955	AB_C	AB_C	Nsyl13120;Ntab13949;Ntom25736	(*GB) gi|224140775|ref|XP_002323754.1| (e_value=8e-73) predicted protein [Populus trichocarpa]; (*SWP) sp|O14327|PAB2_SCHPO (e_value=8e-27) Polyadenylate-binding protein 2 OS=Schizosaccharomyces pombe (strain 972 / ATCC 24843) GN=pab2 PE=2 SV=1; (*TAIR) AT5G65260.1 (e_value=3e-71) | Symbols: | RNA-binding (RRM/RBD/RNP motifs) family protein | chr5:26080501-26082984 REVERSE LENGTH=220;
isotig06957	AB_AC	AB_AC	Nsyl13609;Ntab12159;Ntab16225;Ntom03456	(*GB) gi|4097579|gb|AAD00116.1| (e_value=8e-62) NTGP1 [Nicotiana tabacum]; (*SWP) sp|Q9ZRD6|YKT61_ARATH (e_value=5e-55) VAMP-like protein YKT61 OS=Arabidopsis thaliana GN=YKT61 PE=2 SV=1; (*TAIR) AT5G58060.2 (e_value=4e-56) | Symbols: YKT61, ATYKT61, ATGP1 | SNARE-like superfamily protein | chr5:23498277-23500128 FORWARD LENGTH=221;
isotig06967	AC_B	AC_B	Nsyl04835;Ntab12111;Ntom08807	(*GB) gi|255538526|ref|XP_002510328.1| (e_value=3e-63) ribosomal protein S9, putative [Ricinus communis]; (*SWP) sp|P82278|RR9_SPIOL (e_value=4e-62) 30S ribosomal protein S9, chloroplastic (Fragment) OS=Spinacia oleracea GN=PRPS9 PE=1 SV=1; (*TAIR) AT1G74970.1 (e_value=2e-62) | Symbols: RPS9, TWN3 | ribosomal protein S9 | chr1:28157761-28159202 REVERSE LENGTH=208;
isotig06970	AC_B	AC_B	Nsyl24093;Ntab19076;Ntom11354	(*GB) gi|296082526|emb|CBI21531.3| (e_value=9e-103) unnamed protein product [Vitis vinifera]; (*SWP) sp|Q55GD2|Y8328_DICDI (e_value=4e-11) Protein DDB_G0268328 OS=Dictyostelium discoideum GN=DDB_G0268328 PE=4 SV=1; (*TAIR) AT4G39450.1 (e_value=6e-101) 1;
isotig06992	AB_C	AB_C	Nsyl04524;Ntab11789;Ntom08360	(*GB) gi|255567666|ref|XP_002524812.1| (e_value=1e-45) endo-1,3-1,4-beta-d-glucanase, putative [Ricinus communis]; (*SWP) sp|Q9ZT66|E134_MAIZE (e_value=3e-21) Endo-1,3;1,4-beta-D-glucanase OS=Zea mays PE=1 SV=1; (*TAIR) AT3G23600.1 (e_value=5e-43) | Symbols: | alpha/beta-Hydrolases superfamily protein | chr3:8473833-8475655 FORWARD LENGTH=239;
isotig07001	AB_C	AB_C	\N	(*GB) gi|82581289|dbj|BAE48709.1| (e_value=4e-28) ZIP family metal transporter [Chengiopanax sciadophylloides]; (*SWP) sp|O04089|ZIP4_ARATH (e_value=3e-27) Zinc transporter 4, chloroplastic OS=Arabidopsis thaliana GN=ZIP4 PE=2 SV=1; (*TAIR) AT1G10970.1 (e_value=2e-28) | Symbols: ZIP4, ATZIP4 | zinc transporter 4 precursor | chr1:3665201-3666933 REVERSE LENGTH=408;
isotig07019	AB_C	AB_C	Nsyl09882;Ntab12704;Ntom10327	(*GB) gi|115445439|ref|NP_001046499.1| (e_value=2e-100) Os02g0265400 [Oryza sativa Japonica Group]; (*SWP) sp|Q7ZV68|VPS29_DANRE (e_value=1e-70) Vacuolar protein sorting-associated protein 29 OS=Danio rerio GN=vps29 PE=2 SV=1; (*TAIR) AT3G47810.3 (e_value=7e-97) | Symbols: MAG1 | Calcineurin-like metallo-phosphoesterase superfamily protein | chr3:17637256-17639017 REVERSE LENGTH=190;
isotig07035	AC_B	AC_B	Nsyl14618;Ntab11751;Ntom18073	(*GB) gi|297739301|emb|CBI28952.3| (e_value=5e-44) unnamed protein product [Vitis vinifera]; (*SWP) sp|Q9LSZ0|APO4_ARATH (e_value=7e-35) APO protein 4, mitochondrial OS=Arabidopsis thaliana GN=APO4 PE=2 SV=2; (*TAIR) AT3G21740.1 (e_value=7e-36) | Symbols: APO4 | Arabidopsis thaliana protein of unknown function (DUF794) | chr3:7662542-7663638 REVERSE LENGTH=337;
isotig07044	AC_B	AC_B	\N	(*GB) gi|237664619|gb|ACR09748.1| (e_value=3e-90) DIV3B protein [Heptacodium miconioides]; (*SWP) sp|Q869R9|MYBJ_DICDI (e_value=5e-14) Myb-like protein J OS=Dictyostelium discoideum GN=mybJ PE=3 SV=1; (*TAIR) AT2G38090.1 (e_value=4e-72) | Symbols: | Duplicated homeodomain-like superfamily protein | chr2:15945278-15946775 FORWARD LENGTH=298;
isotig07048	AC_B	AC_B	Nsyl11845;Ntab12244;Ntom08676	\N
isotig07063	AC_B	AC_B	Nsyl18768;Ntab11777;Ntom08792	(*GB) gi|118486233|gb|ABK94958.1| (e_value=8e-111) unknown [Populus trichocarpa]; (*SWP) sp|Q9Y259|CHKB_HUMAN (e_value=5e-44) Choline/ethanolamine kinase OS=Homo sapiens GN=CHKB PE=1 SV=3; (*TAIR) AT1G74320.1 (e_value=2e-104) | Symbols: | Protein kinase superfamily protein | chr1:27941192-27942903 FORWARD LENGTH=350;
isotig07078	AB_AC	AB_AC	Nsyl30469;Ntab11836;Ntab11987;Ntom12327	(*GB) gi|4887020|gb|AAD32146.1|AF123508_1 (e_value=1e-123) Nt-iaa28 deduced protein [Nicotiana tabacum]; (*SWP) sp|O24407|IAA16_ARATH (e_value=1e-81) Auxin-responsive protein IAA16 OS=Arabidopsis thaliana GN=IAA16 PE=1 SV=1; (*TAIR) AT3G04730.1 (e_value=9e-83) | Symbols: IAA16 | indoleacetic acid-induced protein 16 | chr3:1288993-1290415 REVERSE LENGTH=236;
isotig07085	AB_C	AB_C	Nsyl17492;Ntab15282;Ntom12007	(*GB) gi|284433796|gb|ADB85104.1| (e_value=2e-34) vacuolar protein sorting-associated protein VPS28 [Jatropha curcas]; (*SWP) sp|Q9S9T7|VP282_ARATH (e_value=3e-31) Vacuolar protein sorting-associated protein 28 homolog 2 OS=Arabidopsis thaliana GN=VPS28-2 PE=1 SV=2; (*TAIR) AT4G05000.2 (e_value=2e-32) | Symbols: VPS28-1 | Vacuolar protein sorting-associated protein VPS28 family protein | chr4:256…
isotig07152	BC_A	AB_C	Nsyl28983;Ntab12768;Ntom15808	(*GB) gi|255632478|gb|ACU16589.1| (e_value=1e-59) 1; (*SWP) sp|Q1RHN1|RL14_RICBR (e_value=7e-35) 50S ribosomal protein L14 OS=Rickettsia bellii (strain RML369-C) GN=rplN PE=3 SV=1; (*TAIR) AT5G46160.2 (e_value=3e-52) | Symbols: | Ribosomal protein L14p/L23e family protein | chr5:18711456-18712341 REVERSE LENGTH=172;
isotig07177	AB_C	AB_C	Nsyl11212;Ntab13536;Ntom12035	(*GB) gi|224139102|ref|XP_002326768.1| (e_value=1e-97) predicted protein [Populus trichocarpa]; (*SWP) sp|P41127|RL131_ARATH (e_value=1e-94) 60S ribosomal protein L13-1 OS=Arabidopsis thaliana GN=RPL13B PE=1 SV=1; (*TAIR) AT3G49010.3 (e_value=1e-95) | Symbols: ATBBC1, BBC1, RSU2 | breast basic conserved 1 | chr3:18166971-18168047 REVERSE LENGTH=206;
isotig07226	AB_AC	AB_AC	Nsyl12096;Ntab06694;Ntab06695;Ntom10195	(*GB) gi|29423617|gb|AAO73433.1| (e_value=2e-72) vacuolar membrane ATPase subunit c'' [Citrus limon]; (*SWP) sp|P23968|VATO_YEAST (e_value=2e-42) V-type proton ATPase subunit c'' OS=Saccharomyces cerevisiae (strain ATCC 204508 / S288c) GN=VMA16 PE=1 SV=1; (*TAIR) AT4G32530.1 (e_value=4e-70) | Symbols: | ATPase, F0/V0 complex, subunit C protein | chr4:15693399-15694958 REVERSE LENGTH=180;
isotig07228	AC_B	AC_B	\N	(*GB) gi|255561407|ref|XP_002521714.1| (e_value=1e-84) serine/threonine-protein kinase cx32, putative [Ricinus communis]; (*SWP) sp|P27450|CX32_ARATH (e_value=1e-69) Probable serine/threonine-protein kinase Cx32, chloroplastic OS=Arabidopsis thaliana GN=At4g35600 PE=1 SV=2; (*TAIR) AT2G17220.2 (e_value=7e-80) | Symbols: | Protein kinase superfamily protein | chr2:7487866-7489768 REVERSE LENGTH=41…
isotig07285	AB_C	AB_C	Nsyl11252;Ntab13957;Ntom12329	(*GB) gi|75291821|sp|Q6R567.1|RMA1_CAPAN (e_value=9e-92) RecName: Full=E3 ubiquitin-protein ligase RMA1H1; AltName: Full=Protein RING membrane-anchor 1 homolog 1; (*SWP) sp|Q6R567|RMA1_CAPAN (e_value=6e-93) E3 ubiquitin-protein ligase RMA1H1 OS=Capsicum annuum GN=RMA1H1 PE=1 SV=1; (*TAIR) AT4G03510.2 (e_value=8e-32) | Symbols: RMA1, ATRMA1 | RING membrane-anchor 1 | chr4:1557905-1558654 REVERSE L…
isotig07286	AB_C	AB_C	Nsyl11157;Ntab14366;Ntom15856	(*GB) gi|225431197|ref|XP_002271503.1| (e_value=7e-76) 1; (*SWP) sp|Q9SYM2|STHY_ARATH (e_value=2e-23) Probable salt tolerance-like protein At1g78600 OS=Arabidopsis thaliana GN=At1g78600 PE=1 SV=2; (*TAIR) AT4G38960.1 (e_value=1e-57) | Symbols: | B-box type zinc finger family protein | chr4:18161576-18163045 FORWARD LENGTH=183;
isotig07303	AB_C	AB_C	Nsyl08797;Ntab16216;Ntom03337	(*GB) gi|224130220|ref|XP_002320782.1| (e_value=9e-48) predicted protein [Populus trichocarpa]; (*SWP) sp|O65272|KEA2_ARATH (e_value=1e-41) K(+) efflux antiporter 2, chloroplastic OS=Arabidopsis thaliana GN=KEA2 PE=1 SV=2; (*TAIR) AT4G00630.1 (e_value=1e-42) | Symbols: KEA2, ATKEA2 | K+ efflux antiporter 2 | chr4:261655-267789 REVERSE LENGTH=1174;
isotig07315	AB_C	AB_C	Nsyl32747;Ntab11588;Ntom19160	(*GB) gi|224054408|ref|XP_002298245.1| (e_value=2e-139) predicted protein [Populus trichocarpa]; (*SWP) sp|Q9LIG0|Y3136_ARATH (e_value=4e-134) Clavaminate synthase-like protein At3g21360 OS=Arabidopsis thaliana GN=At3g21360 PE=1 SV=1; (*TAIR) AT3G21360.1 (e_value=3e-135) | Symbols: | 2-oxoglutarate (2OG) and Fe(II)-dependent oxygenase superfamily protein | chr3:7522865-7524036 FORWARD LENGTH=330;
isotig07319	NA	AB_AC	Nsyl00671;Ntab04830;Ntab04832;Ntom00545	(*GB) gi|297740104|emb|CBI30286.3| (e_value=1e-98) 1; (*TAIR) AT2G36290.1 (e_value=2e-87) | Symbols: | alpha/beta-Hydrolases superfamily protein | chr2:15208867-15210768 REVERSE LENGTH=364;
isotig07356	AC_B	AC_B	Nsyl17957;Ntab13600;Ntom22614	(*GB) gi|224145323|ref|XP_002325602.1| (e_value=9e-39) predicted protein [Populus trichocarpa]; (*SWP) sp|Q8LPG9|IQD14_ARATH (e_value=5e-26) Protein IQ-DOMAIN 14 OS=Arabidopsis thaliana GN=IQD14 PE=1 SV=1; (*TAIR) AT3G59690.1 (e_value=3e-30) | Symbols: IQD13 | IQ-domain 13 | chr3:22049572-22051479 FORWARD LENGTH=517;
isotig07371	AC_B	AC_B	Nsyl21877;Ntab02570;Ntab02573;Ntom08922	(*GB) gi|255586744|ref|XP_002533992.1| (e_value=1e-58) conserved hypothetical protein [Ricinus communis]; (*TAIR) AT5G44650.1 (e_value=1e-52) | Symbols: CEST, AtCEST | Encodes a chloroplast protein that induces tolerance to multiple environmental stresses and reduces photooxidative damage. | chr5:18013396-18015292 FORWARD LENGTH=280;
isotig07373	AC_B	AC_B	Nsyl11468;Ntab12956;Ntom08260	\N
isotig07376	AB_C	AB_C	Nsyl15634;Ntab25998;Ntom09044	(*GB) gi|297741837|emb|CBI33150.3| (e_value=2e-83) unnamed protein product [Vitis vinifera]; (*SWP) sp|P0CE10|Y4102_ARATH (e_value=8e-50) Putative uncharacterized protein At4g01020, chloroplastic OS=Arabidopsis thaliana GN=At4g01020 PE=4 SV=1; (*TAIR) AT4G01020.1 (e_value=8e-51) | Symbols: | helicase domain-containing protein / IBR domain-containing protein / zinc finger protein-related | chr4:43…
isotig07389	AB_C	AB_C	Nsyl01810;Ntab16896;Ntom14572	(*GB) gi|297745798|emb|CBI15854.3| (e_value=4e-72) unnamed protein product [Vitis vinifera]; (*TAIR) AT2G30280.1 (e_value=7e-59) | Symbols: RDM4, DMS4 | RNA-directed DNA methylation 4 | chr2:12909804-12911860 REVERSE LENGTH=346;
isotig07390	AC_B	AC_B	Nsyl26555;Ntab11441;Ntom04066	(*GB) gi|297740242|emb|CBI30424.3| (e_value=2e-35) unnamed protein product [Vitis vinifera]; (*TAIR) AT3G09050.1 (e_value=7e-34) | Symbols: | unknown protein; FUNCTIONS IN: molecular_function unknown; INVOLVED IN: biological_process unknown; LOCATED IN: chloroplast thylakoid membrane, chloroplast; EXPRESSED IN: 21 plant structures; EXPRESSED DURING: 13 growth stages; Has 120 Blast hits to 120 pro…
isotig07404	AB_AC	AB_AC	Nsyl13513;Ntab13572;Ntab14886;Ntom10926	(*GB) gi|40287492|gb|AAR83860.1| (e_value=3e-72) putative ribosomal protein [Capsicum annuum]; (*SWP) sp|P34788|RS18_ARATH (e_value=3e-69) 40S ribosomal protein S18 OS=Arabidopsis thaliana GN=RPS18A PE=1 SV=1; (*TAIR) AT4G09800.1 (e_value=3e-70) | Symbols: RPS18C | S18 ribosomal protein | chr4:6173818-6174963 FORWARD LENGTH=152;
isotig07412	AB_C	AB_C	Nsyl12265;Ntab15201;Ntom12978	(*GB) gi|225450561|ref|XP_002281846.1| (e_value=4e-33) PREDICTED: transcription factor bHLH149 [Vitis vinifera]; (*SWP) sp|O80482|BH149_ARATH (e_value=3e-28) Transcription factor bHLH149 OS=Arabidopsis thaliana GN=BHLH149 PE=1 SV=1; (*TAIR) AT1G09250.1 (e_value=3e-29) | Symbols: | basic helix-loop-helix (bHLH) DNA-binding superfamily protein | chr1:2989509-2990132 FORWARD LENGTH=207;
isotig07418	AC_B	AC_B	Nsyl13170;Ntab06909;Ntom12033	(*GB) gi|225463284|ref|XP_002264531.1| (e_value=2e-49) PREDICTED: uncharacterized protein LOC100245232 [Vitis vinifera]; (*TAIR) AT2G35900.1 (e_value=2e-40) | Symbols: | unknown protein; FUNCTIONS IN: molecular_function unknown; INVOLVED IN: biological_process unknown; LOCATED IN: nucleus; EXPRESSED IN: 20 plant structures; EXPRESSED DURING: 13 growth stages; Has 32 Blast hits to 32 proteins in 1…
isotig07421	AC_B	AC_B	Nsyl01995;Ntab13343;Ntom08694	(*GB) gi|192910878|gb|ACF06547.1| (e_value=5e-104) Mob1 [Elaeis guineensis]; (*SWP) sp|Q8GYX0|MOB1_ARATH (e_value=1e-101) MOB kinase activator-like 1 OS=Arabidopsis thaliana GN=At4g19045 PE=2 SV=1; (*TAIR) AT5G45550.1 (e_value=6e-105) | Symbols: | Mob1/phocein family protein | chr5:18462284-18464840 FORWARD LENGTH=215;
isotig07434	AB_AC	AB_AC	Nsyl12556;Ntab13899;Ntab14060;Ntom13168	(*GB) gi|224092922|ref|XP_002309755.1| (e_value=2e-12) predicted protein [Populus trichocarpa]; (*SWP) sp|O49453|Y4844_ARATH (e_value=5e-13) Uncharacterized protein At4g28440 OS=Arabidopsis thaliana GN=At4g28440 PE=1 SV=1; (*TAIR) AT4G28440.1 (e_value=4e-14) | Symbols: | Nucleic acid-binding, OB-fold-like protein | chr4:14060054-14060970 FORWARD LENGTH=153;
isotig07436	AB_AC	AB_AC	Nsyl11002;Ntab13089;Ntab13222;Ntom12199	(*GB) gi|76573301|gb|ABA46755.1| (e_value=4e-84) unknown [Solanum tuberosum]; (*SWP) sp|Q08069|RS8_MAIZE (e_value=3e-83) 40S ribosomal protein S8 OS=Zea mays GN=RPS8 PE=2 SV=2; (*TAIR) AT5G59240.1 (e_value=4e-79) | Symbols: | Ribosomal protein S8e family protein | chr5:23902626-23903670 REVERSE LENGTH=210;
isotig07478	AB_C	AB_C	Nsyl13125;Ntab14257;Ntom14350	(*GB) gi|296086977|emb|CBI33233.3| (e_value=4e-109) unnamed protein product [Vitis vinifera]; (*SWP) sp|Q5KFA4|APTH1_CRYNE (e_value=4e-38) 1; (*TAIR) AT4G22300.1 (e_value=1e-99) | Symbols: SOBER1 | carboxylesterases | chr4:11787560-11789252 REVERSE LENGTH=262;
isotig07486	AC_B	AC_B	Nsyl31428;Ntab17383;Ntom10262	(*GB) gi|224104535|ref|XP_002313470.1| (e_value=2e-105) predicted protein [Populus trichocarpa]; (*SWP) sp|Q64311|NTAN1_MOUSE (e_value=5e-17) Protein N-terminal asparagine amidohydrolase OS=Mus musculus GN=Ntan1 PE=2 SV=3; (*TAIR) AT2G44420.1 (e_value=2e-95) | Symbols: | protein N-terminal asparagine amidohydrolase family protein | chr2:18330568-18332696 FORWARD LENGTH=347;
isotig07507	ACB_A	ACB_A	Nsyl12754;Ntab15370;Ntab15992;Ntom10636	(*GB) gi|5932420|gb|AAD56951.1|AF184886_1 (e_value=1e-109) LIM domain protein WLIM2 [Nicotiana tabacum]; (*SWP) sp|P29675|SF3_HELAN (e_value=4e-53) Pollen-specific protein SF3 OS=Helianthus annuus GN=SF3 PE=2 SV=1; (*TAIR) AT3G55770.5 (e_value=2e-93) | Symbols: | GATA type zinc finger transcription factor family protein | chr3:20703799-20705115 FORWARD LENGTH=199;
isotig07514	NA	AB_C	Nsyl02077;Ntab13340;Ntom11000	(*GB) gi|232190|sp|P30708.1|GPX4_NICSY (e_value=6e-93) RecName: Full=Probable phospholipid hydroperoxide glutathione peroxidase; Short=PHGPx; AltName: Full=6P229; (*SWP) sp|P30708|GPX4_NICSY (e_value=4e-94) Probable phospholipid hydroperoxide glutathione peroxidase OS=Nicotiana sylvestris PE=2 SV=1; (*TAIR) AT4G11600.1 (e_value=2e-78) | Symbols: ATGPX6, PHGPX, LSC803, GPX6 | glutathione peroxidas…
isotig07536	AB_AC	AB_AC	Nsyl03508;Ntab06351;Ntab06353;Ntom10364	(*GB) gi|222822653|gb|ACM68439.1| (e_value=3e-72) stress-associated protein 2 [Solanum lycopersicum]; (*SWP) sp|A3BDI8|SAP8_ORYSJ (e_value=1e-59) Zinc finger A20 and AN1 domain-containing stress-associated protein 8 OS=Oryza sativa subsp. japonica GN=SAP8 PE=2 SV=1; (*TAIR) AT1G51200.2 (e_value=1e-48) | Symbols: | A20/AN1-like zinc finger family protein | chr1:18985690-18986211 FORWARD LENGTH=173;
isotig07569	AB_AC	AB_AC	Nsyl01740;Ntab13428;Ntab14182;Ntom09470	(*GB) gi|225424556|ref|XP_002285325.1| (e_value=3e-47) PREDICTED: photosystem II core complex proteins psbY, chloroplastic-like [Vitis vinifera]; (*SWP) sp|P80470|PSBY_SPIOL (e_value=6e-32) Photosystem II core complex proteins psbY, chloroplastic OS=Spinacia oleracea GN=PSBY PE=1 SV=2; (*TAIR) AT1G67740.1 (e_value=8e-33) | Symbols: PSBY, YCF32 | photosystem II BY | chr1:25394429-25394998 REVERSE …
isotig07571	AB_AC	AB_AC	Nsyl12326;Ntab13770;Ntab15542;Ntom09861	(*GB) gi|1709692|sp|P54153.1|MSRA_SOLLC (e_value=1e-50) RecName: Full=Peptide methionine sulfoxide reductase; AltName: Full=Fruit-ripening protein E4; AltName: Full=Peptide-methionine (S)-S-oxide reductase; Short=Peptide Met(O) reductase; AltName: Full=Protein-methionine-S-oxide reductase; (*SWP) sp|P54153|MSRA_SOLLC (e_value=5e-52) Peptide methionine sulfoxide reductase (Fragment) OS=Solanum lyc…
isotig07619	AB_C	AB_C	Nsyl16238;Ntab03352;Ntom09331	(*GB) gi|12230582|sp|P93690.1|SECY_SPIOL (e_value=1e-45) RecName: Full=Preprotein translocase subunit SECY, chloroplastic; AltName: Full=CpSecY; Flags: Precursor; (*SWP) sp|P93690|SECY_SPIOL (e_value=7e-47) Preprotein translocase subunit SECY, chloroplastic OS=Spinacia oleracea GN=SECY PE=2 SV=1; (*TAIR) AT2G18710.1 (e_value=1e-47) | Symbols: SCY1 | SECY homolog 1 | chr2:8112231-8114452 REVERSE L…
isotig07634	BC_A	BC_A	Nsyl11544;Ntab15386;Ntom14599	(*GB) gi|115511193|gb|ABI99480.1| (e_value=4e-35) 1; (*SWP) sp|Q8L6Y4|EMF2_ARATH (e_value=4e-21) Polycomb group protein EMBRYONIC FLOWER 2 OS=Arabidopsis thaliana GN=EMF2 PE=1 SV=2; (*TAIR) AT5G51230.1 (e_value=5e-22) | Symbols: EMF2, VEF2, CYR1, AtEMF2 | VEFS-Box of polycomb protein | chr5:20824153-20829344 FORWARD LENGTH=631;
isotig07642	AC_B	AC_B	Nsyl06605;Ntab14165;Ntom12382	(*GB) gi|225466103|ref|XP_002266334.1| (e_value=4e-56) PREDICTED: E3 ubiquitin protein ligase RIN2 [Vitis vinifera]; (*SWP) sp|Q8VYC8|RIN2_ARATH (e_value=6e-45) E3 ubiquitin protein ligase RIN2 OS=Arabidopsis thaliana GN=RIN2 PE=1 SV=1; (*TAIR) AT4G25230.2 (e_value=6e-46) | Symbols: RIN2 | RPM1 interacting protein 2 | chr4:12924446-12928671 FORWARD LENGTH=578;
isotig07660	AC_B	AC_B	Nsyl10353;Ntab26246;Ntom04585	(*GB) gi|147838266|emb|CAN63376.1| (e_value=2e-57) hypothetical protein VITISV_042412 [Vitis vinifera]; (*TAIR) AT2G40730.1 (e_value=1e-23) | Symbols: | Protein kinase family protein with ARM repeat domain | chr2:16990083-16996072 REVERSE LENGTH=798;
isotig07673	AC_B	AC_B	Nsyl12826;Ntab11435;Ntom15188	(*GB) gi|225429311|ref|XP_002270710.1| (e_value=7e-28) 1; (*TAIR) AT4G34270.1 (e_value=5e-26) | Symbols: | TIP41-like family protein | chr4:16404138-16406153 REVERSE LENGTH=290;
isotig07701	AB_C	AB_C	Nsyl18318;Ntab11196;Ntom12228	(*GB) gi|225452204|ref|XP_002267088.1| (e_value=3e-29) PREDICTED: probable carboxylesterase 11-like isoform 1 [Vitis vinifera]; (*TAIR) AT5G14310.1 (e_value=3e-29) | Symbols: AtCXE16, CXE16 | carboxyesterase 16 | chr5:4615592-4617422 FORWARD LENGTH=446;
isotig07710	AB_C	AB_C	Nsyl04058;Ntab02870;Ntom03064	(*GB) gi|224132054|ref|XP_002321244.1| (e_value=1e-52) predicted protein [Populus trichocarpa]; (*SWP) sp|Q54IL5|UGT52_DICDI (e_value=1e-13) UDP-sugar-dependent glycosyltransferase 52 OS=Dictyostelium discoideum GN=ugt52 PE=2 SV=1; (*TAIR) AT3G07020.1 (e_value=3e-49) | Symbols: | UDP-Glycosyltransferase superfamily protein | chr3:2217841-2221590 REVERSE LENGTH=637;
isotig07724	ABC_A	ABC_A	Nsyl16708;Ntab13284;Ntab18693;Ntom27669	(*GB) gi|224104913|ref|XP_002313617.1| (e_value=4e-57) predicted protein [Populus trichocarpa]; (*SWP) sp|O49884|RL30_LUPLU (e_value=4e-58) 60S ribosomal protein L30 OS=Lupinus luteus GN=RPL30 PE=3 SV=1; (*TAIR) AT1G36240.1 (e_value=2e-54) | Symbols: | Ribosomal protein L7Ae/L30e/S12e/Gadd45 family protein | chr1:13614890-13616233 FORWARD LENGTH=112;
isotig07732	AC_B	AC_B	Nsyl10564;Ntab21401;Ntom21265	(*GB) gi|225429498|ref|XP_002278410.1| (e_value=2e-42) PREDICTED: graves disease carrier protein isoform 1 [Vitis vinifera]; (*SWP) sp|Q8C0K5|GDC_MOUSE (e_value=5e-14) Graves disease carrier protein homolog OS=Mus musculus GN=Slc25a16 PE=2 SV=1; (*TAIR) AT1G14560.1 (e_value=2e-44) | Symbols: | Mitochondrial substrate carrier family protein | chr1:4981300-4983082 FORWARD LENGTH=331;
isotig07754	AC_B	AC_B	Nsyl28969;Ntab06024;Ntom30843	(*GB) gi|302142150|emb|CBI19353.3| (e_value=2e-79) 1; (*SWP) sp|Q9M2Y6|Y3972_ARATH (e_value=1e-73) Uncharacterized protein At3g49720 OS=Arabidopsis thaliana GN=At3g49720 PE=1 SV=1; (*TAIR) AT3G49720.2 (e_value=1e-74) | Symbols: | unknown protein; FUNCTIONS IN: molecular_function unknown; INVOLVED IN: biological_process unknown; LOCATED IN: chloroplast thylakoid membrane, Golgi apparatus, plasma m…
isotig07755	AC_B	AC_B	Nsyl12145;Ntab11793;Ntom12105	(*GB) gi|255542110|ref|XP_002512119.1| (e_value=2e-32) conserved hypothetical protein [Ricinus communis]; (*TAIR) AT2G03420.1 (e_value=2e-32) | Symbols: | unknown protein; Has 38 Blast hits to 38 proteins in 17 species: Archae - 0; Bacteria - 0; Metazoa - 0; Fungi - 0; Plants - 38; Viruses - 0; Other Eukaryotes - 0 (source: NCBI BLink). | chr2:1035100-1035937 REVERSE LENGTH=170;
isotig07756	AB_AC	AB_AC	Nsyl12410;Ntab14396;Ntab14430;Ntom01457	(*GB) gi|225436164|ref|XP_002264054.1| (e_value=1e-54) PREDICTED: glutathione transferase GST 23 [Vitis vinifera]; (*SWP) sp|P32111|GSTX1_SOLTU (e_value=6e-32) Probable glutathione S-transferase OS=Solanum tuberosum GN=PRP1 PE=2 SV=1; (*TAIR) AT2G29420.1 (e_value=2e-33) | Symbols: ATGSTU7, GST25, GSTU7 | glutathione S-transferase tau 7 | chr2:12618111-12618871 REVERSE LENGTH=227;
isotig07772	AC_B	AC_B	Nsyl31324;Ntab11649;Ntom14835	(*GB) gi|297746378|emb|CBI16434.3| (e_value=1e-103) unnamed protein product [Vitis vinifera]; (*TAIR) AT3G20790.1 (e_value=2e-91) | Symbols: | NAD(P)-binding Rossmann-fold superfamily protein | chr3:7268802-7271099 FORWARD LENGTH=355;
isotig07788	AB_C	AB_C	Nsyl09756;Ntab13726;Ntom28547	(*GB) gi|297820170|ref|XP_002877968.1| (e_value=3e-115) ATVAMP727 [Arabidopsis lyrata subsp. lyrata]; (*SWP) sp|Q9M376|VA727_ARATH (e_value=6e-116) Vesicle-associated membrane protein 727 OS=Arabidopsis thaliana GN=VAMP727 PE=2 SV=1; (*TAIR) AT3G54300.2 (e_value=6e-117) | Symbols: ATVAMP727, VAMP727 | vesicle-associated membrane protein 727 | chr3:20108355-20110127 REVERSE LENGTH=240;
isotig07798	AB_C	AB_C	Nsyl11089;Ntab12896;Ntom10329	(*GB) gi|81074776|gb|ABB55374.1| (e_value=3e-138) ribosomal protein L2-like [Solanum tuberosum]; (*SWP) sp|P29766|RL8_SOLLC (e_value=2e-139) 60S ribosomal protein L8 OS=Solanum lycopersicum GN=RPL8 PE=2 SV=1; (*TAIR) AT4G36130.1 (e_value=7e-134) | Symbols: | Ribosomal protein L2 family | chr4:17097613-17098656 FORWARD LENGTH=258;
isotig07809	AB_C	AB_C	Nsyl10310;Ntab26984;Ntom07347	(*GB) gi|224117622|ref|XP_002331682.1| (e_value=9e-100) predicted protein [Populus trichocarpa]; (*SWP) sp|Q05609|CTR1_ARATH (e_value=4e-29) Serine/threonine-protein kinase CTR1 OS=Arabidopsis thaliana GN=CTR1 PE=1 SV=1; (*TAIR) AT5G57610.1 (e_value=5e-99) | Symbols: | Protein kinase superfamily protein with octicosapeptide/Phox/Bem1p domain | chr5:23325307-23329099 FORWARD LENGTH=1054;
isotig07834	AC_B	AC_B	Nsyl19234;Ntab13852;Ntom02297	(*GB) gi|297737057|emb|CBI26258.3| (e_value=2e-62) unnamed protein product [Vitis vinifera]; (*SWP) sp|Q9LJ98|PFD2_ARATH (e_value=7e-48) Probable prefoldin subunit 2 OS=Arabidopsis thaliana GN=At3g22480 PE=2 SV=1; (*TAIR) AT3G22480.1 (e_value=7e-49) | Symbols: PDF2 | prefoldin 2 | chr3:7969080-7969526 FORWARD LENGTH=148;
isotig07835	ACB_A	ACB_A	Nsyl31599;Ntab12858;Ntab17770;Ntom23667	(*GB) gi|225451974|ref|XP_002279826.1| (e_value=1e-24) PREDICTED: uncharacterized protein LOC100248073 [Vitis vinifera]; (*TAIR) AT5G16030.2 (e_value=2e-18) | Symbols: | unknown protein; BEST Arabidopsis thaliana protein match is: unknown protein (TAIR:AT3G02500.1); Has 33116 Blast hits to 13831 proteins in 816 species: Archae - 63; Bacteria - 1163; Metazoa - 13507; Fungi - 3213; Plants - 1270; V…
isotig07843	AB_AC	AB_AC	Nsyl14501;Ntab07489;Ntab07490;Ntom09238	(*GB) gi|255581740|ref|XP_002531672.1| (e_value=3e-50) protein with unknown function [Ricinus communis]; (*SWP) sp|Q40191|RB11A_LOTJA (e_value=6e-50) Ras-related protein Rab11A OS=Lotus japonicus GN=RAB11A PE=2 SV=1; (*TAIR) AT5G65270.1 (e_value=2e-51) | Symbols: AtRABA4a, RABA4a | RAB GTPase homolog A4A | chr5:26083437-26084550 FORWARD LENGTH=226;
isotig07853	NA	BC_A	Nsyl01778;Ntab12873;Ntom05864	(*GB) gi|255573712|ref|XP_002527777.1| (e_value=6e-59) conserved hypothetical protein [Ricinus communis]; (*SWP) sp|Q9LQU4|Y1487_ARATH (e_value=8e-53) 1; (*TAIR) AT1G14870.1 (e_value=8e-54) | Symbols: PCR2 | PLANT CADMIUM RESISTANCE 2 | chr1:5128591-5129458 REVERSE LENGTH=152;
isotig07857	AB_C	AB_C	Nsyl04351;Ntab12652;Ntom09428	(*GB) gi|297740671|emb|CBI30853.3| (e_value=2e-104) unnamed protein product [Vitis vinifera]; (*SWP) sp|Q8H124|Y2446_ARATH (e_value=9e-94) Uncharacterized protein At2g34460, chloroplastic OS=Arabidopsis thaliana GN=At2g34460 PE=1 SV=1; (*TAIR) AT2G34460.1 (e_value=9e-95) | Symbols: | NAD(P)-binding Rossmann-fold superfamily protein | chr2:14529635-14530732 FORWARD LENGTH=280;
isotig07886	AC_B	AC_B	Nsyl10304;Ntab21517;Ntom31019	(*GB) gi|225459573|ref|XP_002285860.1| (e_value=1e-39) PREDICTED: BTB/POZ domain-containing protein At1g21780 [Vitis vinifera]; (*TAIR) AT1G21780.2 (e_value=6e-35) | Symbols: | BTB/POZ domain-containing protein | chr1:7652476-7653866 FORWARD LENGTH=326;
isotig07911	AB_AC	AB_AC	Nsyl12601;Ntab13347;Ntab14099;Ntom11110	(*GB) gi|3121848|sp|P93087.3|CALM_CAPAN (e_value=2e-79) RecName: Full=Calmodulin; Short=CaM; (*SWP) sp|P93087|CALM_CAPAN (e_value=9e-81) Calmodulin OS=Capsicum annuum GN=CCM1 PE=2 SV=3; (*TAIR) AT3G43810.1 (e_value=3e-81) | Symbols: CAM7 | calmodulin 7 | chr3:15664619-15666355 REVERSE LENGTH=149;
isotig07922	AC_B	AC_B	Nsyl11861;Ntab10062;Ntom18209	(*GB) gi|297831428|ref|XP_002883596.1| (e_value=1e-30) oxidative signal-inducible1 [Arabidopsis lyrata subsp. lyrata]; (*SWP) sp|Q9LSF1|OXI1_ARATH (e_value=5e-31) Serine/threonine-protein kinase OXI1 OS=Arabidopsis thaliana GN=OXI1 PE=1 SV=1; (*TAIR) AT3G25250.1 (e_value=4e-32) | Symbols: AGC2-1, AGC2, OXI1, AtOXI1 | AGC (cAMP-dependent, cGMP-dependent and protein kinase C) kinase family protein …
isotig07947	AC_B	AC_B	Nsyl21530;Ntab13577;Ntom02668	(*GB) gi|284055610|pdb|3I6S|A (e_value=3e-69) Chain A, Crystal Structure Of The Plant Subtilisin-Like Protease Sbt3; (*SWP) sp|O65351|SUBL_ARATH (e_value=1e-29) Subtilisin-like protease OS=Arabidopsis thaliana GN=ARA12 PE=1 SV=1; (*TAIR) AT3G14240.1 (e_value=2e-33) | Symbols: | Subtilase family protein | chr3:4741637-4743964 REVERSE LENGTH=775;
isotig07967	AC_B	AC_B	Nsyl03545;Ntab03646;Ntom28712	(*GB) gi|14626761|gb|AAK71662.1|AF395901_1 (e_value=6e-29) 1; (*SWP) sp|Q9ZV88|BEH4_ARATH (e_value=2e-21) BES1/BZR1 homolog protein 4 OS=Arabidopsis thaliana GN=BEH4 PE=1 SV=1; (*TAIR) AT1G78700.1 (e_value=2e-22) | Symbols: BEH4 | BES1/BZR1 homolog 4 | chr1:29599854-29601539 FORWARD LENGTH=325;
isotig07974	AC_B	AC_B	Nsyl17001;Ntab12454;Ntom17492	(*GB) gi|255544005|ref|XP_002513065.1| (e_value=2e-76) WD-repeat protein, putative [Ricinus communis]; (*SWP) sp|Q6NLV4|FY_ARATH (e_value=2e-59) Flowering time control protein FY OS=Arabidopsis thaliana GN=FY PE=1 SV=1; (*TAIR) AT5G13480.1 (e_value=2e-60) | Symbols: FY | Transducin/WD40 repeat-like superfamily protein | chr5:4326638-4331557 REVERSE LENGTH=647;
isotig07989	AB_C	AB_C	Nsyl28322;Ntab06607;Ntom29082	(*GB) gi|88683134|emb|CAJ77501.1| (e_value=2e-70) expp1 protein precursor [Solanum tuberosum]; (*TAIR) AT3G44150.1 (e_value=1e-62) | Symbols: | unknown protein; FUNCTIONS IN: molecular_function unknown; INVOLVED IN: biological_process unknown; LOCATED IN: plasma membrane; EXPRESSED IN: cultured cell; BEST Arabidopsis thaliana protein match is: unknown protein (TAIR:AT3G11800.1); Has 76 Blast hits…
isotig07991	AC_B	AC_B	Nsyl01149;Ntab13636;Ntom01451	\N
isotig07999	AC_B	AC_B	Nsyl05333;Ntab12772;Ntom04914	(*GB) gi|118485804|gb|ABK94750.1| (e_value=1e-58) unknown [Populus trichocarpa]; (*SWP) sp|Q94JU3|CSN7_ARATH (e_value=1e-52) COP9 signalosome complex subunit 7 OS=Arabidopsis thaliana GN=CSN7 PE=1 SV=1; (*TAIR) AT1G02090.1 (e_value=2e-53) | Symbols: FUS5, CSN7, COP15, ATCSN7 | Proteasome component (PCI) domain protein | chr1:387479-389568 REVERSE LENGTH=260;
isotig08001	AC_B	AC_B	Nsyl28798;Ntab04663;Ntom16681	(*GB) gi|255562204|ref|XP_002522110.1| (e_value=3e-132) sterol regulatory element-binding protein site 2 protease, putative [Ricinus communis]; (*TAIR) AT1G17870.1 (e_value=4e-129) | Symbols: ATEGY3, EGY3 | ethylene-dependent gravitropism-deficient and yellow-green-like 3 | chr1:6150036-6152185 REVERSE LENGTH=573;
isotig08007	AC_B	AC_B	Nsyl11855;Ntab26446;Ntom12388	(*GB) gi|297738684|emb|CBI27929.3| (e_value=1e-48) unnamed protein product [Vitis vinifera]; (*SWP) sp|Q9ZUN3|KEA4_ARATH (e_value=6e-49) K(+) efflux antiporter 4 OS=Arabidopsis thaliana GN=KEA4 PE=2 SV=2; (*TAIR) AT2G19600.1 (e_value=4e-50) | Symbols: ATKEA4, KEA4 | K+ efflux antiporter 4 | chr2:8479275-8483482 FORWARD LENGTH=592;
isotig08023	AC_B	AC_B	Nsyl17890;Ntab17537;Ntom03540	(*GB) gi|297742832|emb|CBI35586.3| (e_value=1e-54) 1; (*TAIR) AT3G25410.1 (e_value=4e-56) | Symbols: | Sodium Bile acid symporter family | chr3:9214565-9216331 REVERSE LENGTH=431;
isotig08033	ABC_A	BC_A	Nsyl13462;Ntab13413;Ntab14525;Ntom11818	(*GB) gi|76573319|gb|ABA46764.1| (e_value=6e-96) unknown [Solanum tuberosum]; (*SWP) sp|P41129|RL132_BRANA (e_value=3e-86) 60S ribosomal protein L13-2 OS=Brassica napus PE=2 SV=1; (*TAIR) AT3G49010.3 (e_value=8e-87) | Symbols: ATBBC1, BBC1, RSU2 | breast basic conserved 1 | chr3:18166971-18168047 REVERSE LENGTH=206;
isotig08041	AB_AC	AB_AC	Nsyl12651;Ntab13952;Ntab14339;Ntom11182	(*GB) gi|2493148|sp|Q40585.1|VATL_TOBAC (e_value=5e-54) RecName: Full=V-type proton ATPase 16 kDa proteolipid subunit; Short=V-ATPase 16 kDa proteolipid subunit; AltName: Full=Vacuolar proton pump 16 kDa proteolipid subunit; (*SWP) sp|Q40585|VATL_TOBAC (e_value=2e-55) V-type proton ATPase 16 kDa proteolipid subunit OS=Nicotiana tabacum PE=2 SV=1; (*TAIR) AT1G19910.1 (e_value=5e-56) | Symbols: AVA…
isotig08059	AB_C	AB_C	Nsyl13694;Ntab06936;Ntom12042	(*GB) gi|224141463|ref|XP_002324091.1| (e_value=7e-63) predicted protein [Populus trichocarpa]; (*TAIR) AT3G29280.1 (e_value=3e-61) | Symbols: | unknown protein; Has 24 Blast hits to 24 proteins in 9 species: Archae - 0; Bacteria - 0; Metazoa - 0; Fungi - 0; Plants - 24; Viruses - 0; Other Eukaryotes - 0 (source: NCBI BLink). | chr3:11236705-11237947 REVERSE LENGTH=178;
isotig08068	AB_C	AB_C	Nsyl02278;Ntab06657;Ntab06659;Ntom03428	(*GB) gi|255645573|gb|ACU23281.1| (e_value=3e-90) unknown [Glycine max]; (*TAIR) AT1G22750.4 (e_value=1e-63) | Symbols: | unknown protein; CONTAINS InterPro DOMAIN/s: Protein of unknown function DUF1475 (InterPro:IPR009943); Has 186 Blast hits to 155 proteins in 21 species: Archae - 0; Bacteria - 8; Metazoa - 3; Fungi - 0; Plants - 65; Viruses - 0; Other Eukaryotes - 110 (source: NCBI BLink). | c…
isotig08079	AB_C	AB_C	Nsyl32181;Ntab13197;Ntom08813	(*GB) gi|255588857|ref|XP_002534741.1| (e_value=1e-105) conserved hypothetical protein [Ricinus communis]; (*SWP) sp|Q8LG98|OTUBL_ARATH (e_value=3e-97) Ubiquitin thioesterase otubain-like OS=Arabidopsis thaliana GN=At1g28120 PE=2 SV=2; (*TAIR) AT1G28120.1 (e_value=3e-98) | Symbols: | CONTAINS InterPro DOMAIN/s: Ovarian tumour, otubain (InterPro:IPR003323), Ubiquitin thioesterase Otubain (InterPro…
isotig08090	AC_B	AC_B	Nsyl16726;Ntab14026;Ntom11792	(*GB) gi|225427258|ref|XP_002281131.1| (e_value=5e-74) PREDICTED: ferredoxin-1 [Vitis vinifera]; (*SWP) sp|P08451|FER2_SYNP6 (e_value=3e-20) Ferredoxin-2 OS=Synechococcus sp. (strain ATCC 27144 / PCC 6301 / SAUG 1402/1) GN=petF2 PE=3 SV=2; (*TAIR) AT1G32550.1 (e_value=4e-66) | Symbols: FdC1 | 2Fe-2S ferredoxin-like superfamily protein | chr1:11771969-11774117 REVERSE LENGTH=181;
isotig08093	AC_B	AC_B	Nsyl11477;Ntab15820;Ntab22968;Ntom14164	(*GB) gi|225431364|ref|XP_002278653.1| (e_value=2e-92) PREDICTED: ganglioside-induced differentiation-associated protein 2 [Vitis vinifera]; (*SWP) sp|Q292F9|GDAP2_DROPS (e_value=4e-14) Protein GDAP2 homolog OS=Drosophila pseudoobscura pseudoobscura GN=GA15091 PE=3 SV=1; (*TAIR) AT4G35750.1 (e_value=2e-92) | Symbols: | SEC14 cytosolic factor family protein / phosphoglyceride transfer family prote…
isotig08097	AB_C	ABA_C	Nsyl12073;Ntab13165;Ntab13582;Ntom28810	(*GB) gi|255632893|gb|ACU16800.1| (e_value=5e-57) unknown [Glycine max]; (*SWP) sp|P49199|RS8_ORYSJ (e_value=1e-55) 40S ribosomal protein S8 OS=Oryza sativa subsp. japonica GN=RPS8 PE=2 SV=2; (*TAIR) AT5G20290.1 (e_value=8e-55) | Symbols: | Ribosomal protein S8e family protein | chr5:6851695-6853012 REVERSE LENGTH=222;
isotig08099	AC_B	AC_B	Nsyl12697;Ntab15714;Ntom15728	(*GB) gi|225466968|ref|XP_002267887.1| (e_value=5e-76) PREDICTED: peptidyl-prolyl cis-trans isomerase B-like [Vitis vinifera]; (*TAIR) AT5G35100.1 (e_value=6e-64) | Symbols: | Cyclophilin-like peptidyl-prolyl cis-trans isomerase family protein | chr5:13360459-13361377 REVERSE LENGTH=281;
isotig08109	AC_B	AC_B	Nsyl12371;Ntab01127;Ntom15744	(*GB) gi|225449116|ref|XP_002277030.1| (e_value=5e-30) PREDICTED: uncharacterized protein LOC100266780 [Vitis vinifera]; (*TAIR) AT2G35790.1 (e_value=4e-24) | Symbols: | unknown protein; CONTAINS InterPro DOMAIN/s: Protein of unknown function DUF1301 (InterPro:IPR009724); Has 116 Blast hits to 116 proteins in 49 species: Archae - 0; Bacteria - 0; Metazoa - 53; Fungi - 6; Plants - 49; Viruses - 0;…
isotig08111	AC_B	AC_B	Nsyl15197;Ntab16921;Ntom08333	(*GB) gi|255559913|ref|XP_002520975.1| (e_value=9e-100) trytophan synthase alpha subunit, putative [Ricinus communis]; (*SWP) sp|P42390|TRPA_MAIZE (e_value=1e-72) Indole-3-glycerol phosphate lyase, chloroplastic OS=Zea mays GN=BX1 PE=1 SV=2; (*TAIR) AT4G02610.1 (e_value=4e-99) | Symbols: | Aldolase-type TIM barrel family protein | chr4:1147662-1149217 FORWARD LENGTH=275;
isotig08125	AB_AC	AB_AC	Nsyl12235;Ntab06868;Ntab06869;Ntom30846	(*GB) gi|62898519|dbj|BAD97359.1| (e_value=1e-92) PsbQ [Nicotiana tabacum]; (*SWP) sp|P12301|PSBQ_SPIOL (e_value=4e-58) Oxygen-evolving enhancer protein 3, chloroplastic OS=Spinacia oleracea GN=PSBQ PE=1 SV=1; (*TAIR) AT4G05180.1 (e_value=1e-58) | Symbols: PSBQ, PSBQ-2, PSII-Q | photosystem II subunit Q-2 | chr4:2672093-2673170 REVERSE LENGTH=230;
isotig08152	AB_C	AB_C	Nsyl14052;Ntab13874;Ntom13134	(*GB) gi|255629629|gb|ACU15162.1| (e_value=6e-66) 1; (*SWP) sp|Q3B8G0|CA123_XENLA (e_value=2e-27) UPF0587 protein C1orf123 homolog OS=Xenopus laevis PE=2 SV=1; (*TAIR) AT4G32930.1 (e_value=2e-59) | Symbols: | unknown protein; CONTAINS InterPro DOMAIN/s: Protein of unknown function DUF866, eukaryotic (InterPro:IPR008584); Has 30201 Blast hits to 17322 proteins in 780 species: Archae - 12; Bacteria…
isotig08169	AB_C	AC_B	Nsyl11451;Ntab18638;Ntom31271	(*GB) gi|145308227|gb|ABP57378.1| (e_value=8e-154) GNOM-like 1 protein [Nicotiana tabacum]; (*SWP) sp|Q42510|EMB30_ARATH (e_value=4e-117) Pattern formation protein EMB30 OS=Arabidopsis thaliana GN=EMB30 PE=1 SV=1; (*TAIR) AT1G13980.1 (e_value=4e-118) | Symbols: GN, VAN7, EMB30 | sec7 domain-containing protein | chr1:4789587-4794397 FORWARD LENGTH=1451;
isotig08171	AB_C	AB_C	Nsyl19981;Ntab16838;Ntom20823	(*GB) gi|225444738|ref|XP_002278940.1| (e_value=2e-35) PREDICTED: uncharacterized protein LOC100261240 [Vitis vinifera]; (*TAIR) AT2G06010.1 (e_value=6e-36) | Symbols: ORG4 | OBP3-responsive gene 4 | chr2:2336841-2338391 FORWARD LENGTH=188;
isotig08202	AC_B	AC_B	Nsyl15249;Ntab14443;Ntom11306	(*GB) gi|111183165|gb|ABH07902.1| (e_value=7e-72) putative protease/hydrolase [Solanum lycopersicum]; (*SWP) sp|Q2T9J0|TYSD1_HUMAN (e_value=1e-13) Peroxisomal leader peptide-processing protease OS=Homo sapiens GN=TYSND1 PE=2 SV=3; (*TAIR) AT1G28320.1 (e_value=5e-46) | Symbols: DEG15 | protease-related | chr1:9920673-9924347 REVERSE LENGTH=709;
isotig08228	AC_B	AC_B	Nsyl19800;Ntab14981;Ntom24107	(*GB) gi|255544606|ref|XP_002513364.1| (e_value=6e-77) S-adenosylmethionine-dependent methyltransferase, putative [Ricinus communis]; (*SWP) sp|O34614|YTQB_BACSU (e_value=4e-20) Putative rRNA methylase ytqB OS=Bacillus subtilis GN=ytqB PE=3 SV=1; (*TAIR) AT1G16445.1 (e_value=7e-75) | Symbols: | S-adenosyl-L-methionine-dependent methyltransferases superfamily protein | chr1:5617811-5619303 FORWARD…
isotig08231	AB_AC	AB_AC	Nsyl18315;Ntab14490;Ntab14501;Ntom11884	(*GB) gi|224116504|ref|XP_002317317.1| (e_value=5e-48) predicted protein [Populus trichocarpa]; (*SWP) sp|O04147|CPD_ARATH (e_value=2e-35) Cyclic phosphodiesterase OS=Arabidopsis thaliana GN=At4g18930 PE=1 SV=1; (*TAIR) AT4G18930.1 (e_value=2e-36) | Symbols: | RNA ligase/cyclic nucleotide phosphodiesterase family protein | chr4:10370797-10371885 FORWARD LENGTH=181;
isotig08261	AB_C	AB_C	Nsyl13946;Ntab16420;Ntom10201	(*GB) gi|255539098|ref|XP_002510614.1| (e_value=1e-77) glutathione-s-transferase theta, gst, putative [Ricinus communis]; (*SWP) sp|P46423|GSTF_HYOMU (e_value=5e-40) Glutathione S-transferase OS=Hyoscyamus muticus PE=1 SV=1; (*TAIR) AT2G47730.1 (e_value=2e-39) | Symbols: ATGSTF8, ATGSTF5, GST6, GSTF8 | glutathione S-transferase phi 8 | chr2:19558213-19559266 FORWARD LENGTH=263;
isotig08275	ABC_A	ABC_A	Nsyl21579;Ntab11352;Ntab19281;Ntom08904	(*GB) gi|297734302|emb|CBI15549.3| (e_value=1e-58) unnamed protein product [Vitis vinifera]; (*SWP) sp|Q9SUC9|UGPI7_ARATH (e_value=9e-26) Uncharacterized GPI-anchored protein At4g28100 OS=Arabidopsis thaliana GN=At4g28100 PE=1 SV=1; (*TAIR) AT3G18050.1 (e_value=3e-42) | Symbols: | unknown protein; BEST Arabidopsis thaliana protein match is: unknown protein (TAIR:AT4G28100.1); Has 67 Blast hits to…
isotig08298	AB_C	AB_AC	Nsyl12397;Ntab13438;Ntab14122;Ntom10113	(*GB) gi|13516453|dbj|BAB40311.1| (e_value=3e-31) ubiquitin-conjugating enzyme (E2) [Nicotiana tabacum]; (*SWP) sp|P35130|UBC2_MEDSA (e_value=4e-32) Ubiquitin-conjugating enzyme E2 2 OS=Medicago sativa GN=UBC2 PE=2 SV=1; (*TAIR) AT2G02760.1 (e_value=3e-33) | Symbols: ATUBC2, UBC2 | ubiquiting-conjugating enzyme 2 | chr2:774271-775149 FORWARD LENGTH=152;
isotig08309	AB_C	AB_C	Nsyl15235;Ntab07072;Ntom32130	(*GB) gi|296087712|emb|CBI34968.3| (e_value=4e-32) unnamed protein product [Vitis vinifera]; (*TAIR) AT5G14910.1 (e_value=2e-30) | Symbols: | Heavy metal transport/detoxification superfamily protein | chr5:4823815-4825196 FORWARD LENGTH=178;
isotig08320	AC_B	AC_B	Nsyl12017;Ntab14317;Ntom14112	(*GB) gi|225440823|ref|XP_002282029.1| (e_value=2e-91) PREDICTED: uncharacterized protein LOC100261394 [Vitis vinifera]; (*TAIR) AT5G06130.2 (e_value=2e-85) | Symbols: | chaperone protein dnaJ-related | chr5:1853754-1855763 REVERSE LENGTH=315;
isotig08331	AC_B	AC_B	Nsyl15329;Ntab13645;Ntom13922	(*GB) gi|225429448|ref|XP_002277081.1| (e_value=5e-33) PREDICTED: uncharacterized protein LOC100260976 [Vitis vinifera]; (*TAIR) AT4G32960.1 (e_value=1e-28) | Symbols: | unknown protein; BEST Arabidopsis thaliana protein match is: unknown protein (TAIR:AT4G32970.1); Has 106 Blast hits to 106 proteins in 39 species: Archae - 0; Bacteria - 0; Metazoa - 62; Fungi - 0; Plants - 37; Viruses - 0; Other…
isotig08338	AC_B	AC_B	Nsyl02254;Ntab13334;Ntom09260	(*GB) gi|1781299|emb|CAA70700.1| (e_value=4e-20) transformer-SR ribonucleoprotein [Nicotiana tabacum]; (*TAIR) AT4G35785.2 (e_value=3e-18) | Symbols: | RNA-binding (RRM/RBD/RNP motifs) family protein | chr4:16953211-16955127 REVERSE LENGTH=239;
isotig08353	AC_B	AC_B	Nsyl12183;Ntab11354;Ntom32999	(*GB) gi|225424442|ref|XP_002285121.1| (e_value=4e-38) PREDICTED: zinc finger protein 4-like [Vitis vinifera]; (*SWP) sp|Q39263|ZFP4_ARATH (e_value=5e-18) Zinc finger protein 4 OS=Arabidopsis thaliana GN=ZFP4 PE=2 SV=2; (*TAIR) AT1G66140.1 (e_value=4e-19) | Symbols: ZFP4 | zinc finger protein 4 | chr1:24620063-24620845 REVERSE LENGTH=260;
isotig08370	AC_B	AB_C	Nsyl30756;Ntab13339;Ntom13946	(*GB) gi|10799832|emb|CAC12883.1| (e_value=2e-89) ribosomal protein L11-like [Nicotiana tabacum]; (*SWP) sp|P42794|RL112_ARATH (e_value=4e-88) 60S ribosomal protein L11-2 OS=Arabidopsis thaliana GN=RPL11B PE=2 SV=2; (*TAIR) AT5G45775.2 (e_value=4e-89) | Symbols: | Ribosomal L5P family protein | chr5:18565281-18566496 REVERSE LENGTH=182;
isotig08391	BC_A	BC_A	Nsyl08411;Ntab11906;Ntab13708;Ntom04063	(*GB) gi|225446769|ref|XP_002283026.1| (e_value=1e-93) PREDICTED: reticulon-like protein B8 isoform 3 [Vitis vinifera]; (*SWP) sp|Q9SS37|RTNLH_ARATH (e_value=1e-83) Reticulon-like protein B8 OS=Arabidopsis thaliana GN=RTNLB8 PE=1 SV=1; (*TAIR) AT3G10260.3 (e_value=1e-84) | Symbols: | Reticulon family protein | chr3:3171413-3172568 REVERSE LENGTH=267;
isotig08413	AB_C	AB_C	Nsyl22466;Ntab18614;Ntom19005	(*GB) gi|297842693|ref|XP_002889228.1| (e_value=1e-39) hypothetical protein ARALYDRAFT_340056 [Arabidopsis lyrata subsp. lyrata]; (*TAIR) AT1G16680.1 (e_value=3e-36) | Symbols: | Chaperone DnaJ-domain superfamily protein | chr1:5702930-5705537 FORWARD LENGTH=554;
isotig08421	AC_B	AC_B	Nsyl09122;Ntab10565;Ntom26232	(*GB) gi|297739830|emb|CBI30012.3| (e_value=1e-58) unnamed protein product [Vitis vinifera]; (*SWP) sp|P93740|NUD23_ARATH (e_value=2e-55) Nudix hydrolase 23, chloroplastic OS=Arabidopsis thaliana GN=NUDT23 PE=1 SV=2; (*TAIR) AT2G42070.1 (e_value=2e-56) | Symbols: ATNUDT23, ATNUDX23, NUDX23 | nudix hydrolase homolog 23 | chr2:17549669-17551066 REVERSE LENGTH=280;
isotig08449	AB_C	AB_C	Nsyl15565;Ntab17110;Ntom15939	(*GB) gi|298569786|gb|ADI87421.1| (e_value=2e-61) fructokinase-like protein 1 [Nicotiana tabacum]; (*SWP) sp|Q0J8G4|SCRK2_ORYSJ (e_value=5e-12) Fructokinase-2 OS=Oryza sativa subsp. japonica GN=FRK2 PE=1 SV=1; (*TAIR) AT3G54090.1 (e_value=2e-58) | Symbols: FLN1 | fructokinase-like 1 | chr3:20028145-20029835 FORWARD LENGTH=471;
isotig08456	AC_B	AC_B	Nsyl12305;Ntab24978;Ntom03453	(*GB) gi|224130494|ref|XP_002320851.1| (e_value=9e-119) predicted protein [Populus trichocarpa]; (*SWP) sp|Q54MZ4|MCFB_DICDI (e_value=7e-38) Mitochondrial substrate carrier family protein B OS=Dictyostelium discoideum GN=mcfB PE=3 SV=1; (*TAIR) AT4G01100.1 (e_value=2e-107) | Symbols: ADNT1 | adenine nucleotide transporter 1 | chr4:477411-479590 FORWARD LENGTH=352;
isotig08469	AC_B	AC_B	Nsyl11158;Ntab12649;Ntom15803	(*GB) gi|225458509|ref|XP_002284218.1| (e_value=5e-58) PREDICTED: uncharacterized protein LOC100255850 [Vitis vinifera]; (*TAIR) AT5G06430.1 (e_value=2e-33) | Symbols: | Thioredoxin superfamily protein | chr5:1963580-1964251 REVERSE LENGTH=194;
isotig08471	AC_B	AC_B	Nsyl13757;Ntab10889;Ntom13288	(*GB) gi|156138540|emb|CAO91858.1| (e_value=4e-144) putative lysine decarbxylase [Nicotiana tabacum]; (*TAIR) AT1G50575.1 (e_value=1e-84) | Symbols: | Putative lysine decarboxylase family protein | chr1:18728862-18730296 REVERSE LENGTH=306;
isotig08480	AB_C	AB_C	Nsyl12590;Ntab11400;Ntab25765;Ntom12732	(*GB) gi|225439908|ref|XP_002279741.1| (e_value=3e-89) PREDICTED: dolichyldiphosphatase 1 [Vitis vinifera]; (*SWP) sp|Q9JMF7|DOPP1_MOUSE (e_value=4e-35) Dolichyldiphosphatase 1 OS=Mus musculus GN=Dolpp1 PE=2 SV=1; (*TAIR) AT5G03080.1 (e_value=5e-87) | Symbols: | Phosphatidic acid phosphatase (PAP2) family protein | chr5:721976-722656 FORWARD LENGTH=226;
isotig08507	AC_B	AC_B	Nsyl00634;Ntab15053;Ntom25488	(*GB) gi|62751101|dbj|BAD95798.1| (e_value=3e-124) 1; (*SWP) sp|Q8L5Y9|PANK2_ARATH (e_value=5e-79) Pantothenate kinase 2 OS=Arabidopsis thaliana GN=At4g32180 PE=1 SV=2; (*TAIR) AT4G32180.3 (e_value=5e-80) | Symbols: ATPANK2, PANK2 | pantothenate kinase 2 | chr4:15538340-15543715 REVERSE LENGTH=783;
isotig08534	ACA_B	ACA_B	Nsyl12374;Ntab13919;Ntab18985;Ntom09677	(*GB) gi|255627433|gb|ACU14061.1| (e_value=1e-38) 1; (*SWP) sp|Q6DJE4|CPSF5_XENLA (e_value=1e-21) Cleavage and polyadenylation specificity factor subunit 5 OS=Xenopus laevis GN=cpsf5 PE=2 SV=1; (*TAIR) AT4G25550.1 (e_value=3e-39) | Symbols: | Cleavage/polyadenylation specificity factor, 25kDa subunit | chr4:13048519-13050873 FORWARD LENGTH=200;
isotig08552	AC_B	AC_B	Nsyl25797;Ntab10926;Ntom10684	(*GB) gi|225446843|ref|XP_002279618.1| (e_value=6e-81) 1; (*SWP) sp|Q8RWV3|CCL11_ARATH (e_value=3e-77) Cyclin-L1-1 OS=Arabidopsis thaliana GN=CYCL1-1 PE=2 SV=2; (*TAIR) AT2G26430.3 (e_value=3e-78) | Symbols: RCY1, ATRCY1 | arginine-rich cyclin 1 | chr2:11243433-11245255 REVERSE LENGTH=361;
isotig08554	AB_C	AB_C	Nsyl03547;Ntab13123;Ntom23331	(*GB) gi|14626761|gb|AAK71662.1|AF395901_1 (e_value=4e-79) 1; (*SWP) sp|Q8S307|BZR1_ARATH (e_value=3e-49) Protein BRASSINAZOLE-RESISTANT 1 OS=Arabidopsis thaliana GN=BZR1 PE=1 SV=1; (*TAIR) AT1G75080.2 (e_value=3e-50) | Symbols: BZR1 | Brassinosteroid signalling positive regulator (BZR1) family protein | chr1:28185709-28187063 FORWARD LENGTH=336;
isotig08567	BC_A	BC_A	Nsyl16106;Ntab27764;Ntom08500	(*GB) gi|224072406|ref|XP_002303720.1| (e_value=2e-61) predicted protein [Populus trichocarpa]; (*SWP) sp|Q7VG78|GUAA_HELHP (e_value=9e-29) Probable GMP synthase [glutamine-hydrolyzing] OS=Helicobacter hepaticus (strain ATCC 51449 / 3B1) GN=guaA PE=3 SV=1; (*TAIR) AT5G44680.1 (e_value=2e-57) | Symbols: | DNA glycosylase superfamily protein | chr5:18024461-18025893 REVERSE LENGTH=353;
isotig08579	AB_AC	NA	Nsyl06241;Ntab03135;Ntab03139;Ntom08218	(*GB) gi|255551645|ref|XP_002516868.1| (e_value=3e-37) conserved hypothetical protein [Ricinus communis]; (*TAIR) AT2G39080.1 (e_value=1e-31) | Symbols: | NAD(P)-binding Rossmann-fold superfamily protein | chr2:16309981-16312475 REVERSE LENGTH=351;
isotig08624	AB_C	AC_B	Nsyl27271;Ntab14882;Ntom10004	(*GB) gi|255557953|ref|XP_002520005.1| (e_value=1e-50) Thermosensitive gluconokinase, putative [Ricinus communis]; (*SWP) sp|Q5T6J7|GNTK_HUMAN (e_value=5e-24) Probable gluconokinase OS=Homo sapiens GN=C9orf103 PE=2 SV=1; (*TAIR) AT2G16790.1 (e_value=7e-44) | Symbols: | P-loop containing nucleoside triphosphate hydrolases superfamily protein | chr2:7284093-7284901 REVERSE LENGTH=189;
isotig08670	AC_B	AC_B	Nsyl12413;Ntab11434;Ntom10030	(*GB) gi|10798644|emb|CAC12822.1| (e_value=2e-115) AP2 domain-containing transcription factor [Nicotiana tabacum]; (*SWP) sp|P42736|RAP23_ARATH (e_value=7e-38) Ethylene-responsive transcription factor RAP2-3 OS=Arabidopsis thaliana GN=RAP2-3 PE=1 SV=2; (*TAIR) AT3G16770.1 (e_value=7e-39) | Symbols: RAP2.3, ATEBP, ERF72, EBP | ethylene-responsive element binding protein | chr3:5705784-5706768 FORW…
isotig08677	AB_AC	AB_AC	Nsyl01665;Ntab14497;Ntab14815;Ntom10633	(*GB) gi|131167|sp|P29302.1|PSAD_NICSY (e_value=2e-103) RecName: Full=Photosystem I reaction center subunit II, chloroplastic; AltName: Full=Photosystem I 20 kDa subunit; Short=PSI-D; Flags: Precursor; (*SWP) sp|P29302|PSAD_NICSY (e_value=1e-104) Photosystem I reaction center subunit II, chloroplastic OS=Nicotiana sylvestris GN=psaD PE=2 SV=1; (*TAIR) AT1G03130.1 (e_value=4e-77) | Symbols: PSAD-2…
isotig08696	AC_B	AC_B	Nsyl03803;Ntab01767;Ntom16457	(*GB) gi|225429993|ref|XP_002284059.1| (e_value=1e-119) PREDICTED: uncharacterized protein LOC100259497 [Vitis vinifera]; (*TAIR) AT5G25770.3 (e_value=6e-97) | Symbols: | alpha/beta-Hydrolases superfamily protein | chr5:8969308-8971806 REVERSE LENGTH=421;
isotig08739	AB_AC	AB_AC	Nsyl14237;Ntab14928;Ntab15544;Ntom11363	(*GB) gi|297734067|emb|CBI15314.3| (e_value=5e-32) unnamed protein product [Vitis vinifera]; (*TAIR) AT5G08050.1 (e_value=1e-28) | Symbols: | Protein of unknown function (DUF1118) | chr5:2578418-2578964 FORWARD LENGTH=158;
isotig08751	AB_C	AB_C	Nsyl12411;Ntab15659;Ntom20432	(*GB) gi|164507175|gb|ABY59789.1| (e_value=1e-140) methyl jasmonate esterase [Nicotiana attenuata]; (*SWP) sp|Q0JG98|PIR7A_ORYSJ (e_value=7e-60) Probable esterase PIR7A OS=Oryza sativa subsp. japonica GN=PIR7A PE=2 SV=2; (*TAIR) AT2G23610.1 (e_value=4e-60) | Symbols: ATMES3, MES3 | methyl esterase 3 | chr2:10044410-10046403 REVERSE LENGTH=263;
isotig08775	AB_C	AB_C	Nsyl10929;Ntab07791;Ntom29618	(*GB) gi|224105139|ref|XP_002313699.1| (e_value=3e-130) predicted protein [Populus trichocarpa]; (*SWP) sp|Q5Z8P0|P2C60_ORYSJ (e_value=2e-116) Probable protein phosphatase 2C 60 OS=Oryza sativa subsp. japonica GN=Os06g0717800 PE=2 SV=1; (*TAIR) AT3G51370.1 (e_value=3e-115) | Symbols: | Protein phosphatase 2C family protein | chr3:19070054-19071975 FORWARD LENGTH=379;
isotig08776	AB_C	AB_C	Nsyl12540;Ntab15454;Ntom10319	(*GB) gi|147810457|emb|CAN69808.1| (e_value=2e-74) hypothetical protein VITISV_019656 [Vitis vinifera]; (*SWP) sp|O13737|YDR2_SCHPO (e_value=3e-25) Uncharacterized endoplasmic reticulum membrane protein C16E8.02 OS=Schizosaccharomyces pombe (strain 972 / ATCC 24843) GN=SPAC16E8.02 PE=2 SV=2; (*TAIR) AT1G18720.1 (e_value=3e-69) | Symbols: | Protein of unknown function (DUF962) | chr1:6458020-64596…
isotig08783	AC_B	AC_B	Nsyl21701;Ntab18383;Ntom04858	(*GB) gi|225457803|ref|XP_002265836.1| (e_value=1e-65) PREDICTED: bidirectional sugar transporter SWEET1 [Vitis vinifera]; (*SWP) sp|Q8LFH5|RPG1_ARATH (e_value=1e-30) 1; (*TAIR) AT1G21460.1 (e_value=3e-64) | Symbols: SWEET1, AtSWEET1 | Nodulin MtN3 family protein | chr1:7512030-7513281 REVERSE LENGTH=247;
isotig08815	AB_AC	AB_AC	Nsyl15755;Ntab13808;Ntab15450;Ntom10104	(*GB) gi|297743970|emb|CBI36940.3| (e_value=5e-59) unnamed protein product [Vitis vinifera]; (*TAIR) AT4G02075.1 (e_value=1e-38) | Symbols: PIT1 | RING/FYVE/PHD zinc finger superfamily protein | chr4:913555-916414 REVERSE LENGTH=218;
isotig08831	AC_B	AC_B	Nsyl14529;Ntab14493;Ntom11401	(*GB) gi|225461306|ref|XP_002281713.1| (e_value=2e-33) PREDICTED: dynein light chain LC6, flagellar outer arm [Vitis vinifera]; (*SWP) sp|Q22799|DYL1_CAEEL (e_value=2e-14) Dynein light chain 1, cytoplasmic OS=Caenorhabditis elegans GN=dlc-1 PE=1 SV=1; (*TAIR) AT4G27360.1 (e_value=3e-30) | Symbols: | Dynein light chain type 1 family protein | chr4:13694032-13694517 FORWARD LENGTH=103;
isotig08892	AB_C	AB_C	Nsyl17647;Ntab14766;Ntom13529	(*GB) gi|224115182|ref|XP_002316965.1| (e_value=1e-43) histone H2 [Populus trichocarpa]; (*SWP) sp|Q9C681|H2A1_ARATH (e_value=2e-42) Probable histone H2A.1 OS=Arabidopsis thaliana GN=At1g51060 PE=1 SV=1; (*TAIR) AT1G51060.1 (e_value=2e-43) | Symbols: HTA10 | histone H2A 10 | chr1:18926948-18927443 FORWARD LENGTH=132;
isotig08920	AB_C	AB_C	Nsyl17398;Ntab19923;Ntab26582;Ntom11115	\N
isotig08939	AC_B	BC_A	Nsyl12791;Ntab21879;Ntom03165	(*GB) gi|33329192|gb|AAQ09996.1| (e_value=2e-115) S3 self-incompatibility locus-linked pollen 3.15 protein [Petunia integrifolia subsp. inflata]; (*TAIR) AT1G60995.1 (e_value=7e-57) | Symbols: | FUNCTIONS IN: molecular_function unknown; INVOLVED IN: biological_process unknown; LOCATED IN: cellular_component unknown; EXPRESSED IN: 20 plant structures; EXPRESSED DURING: 10 growth stages; CONTAINS I…
isotig08941	AB_C	AB_C	Nsyl30691;Ntab15133;Ntom27629	\N
isotig08943	AB_AC	AB_AC	Nsyl15810;Ntab14997;Ntab15397;Ntom16539	(*GB) gi|255558170|ref|XP_002520112.1| (e_value=2e-66) conserved hypothetical protein [Ricinus communis]; (*TAIR) AT1G14345.1 (e_value=9e-61) | Symbols: | NAD(P)-linked oxidoreductase superfamily protein | chr1:4899176-4899766 FORWARD LENGTH=196;
isotig08948	AC_B	AC_B	Nsyl14270;Ntab13811;Ntom09933	(*GB) gi|224088842|ref|XP_002308564.1| (e_value=5e-36) predicted protein [Populus trichocarpa]; (*TAIR) AT5G11840.1 (e_value=3e-33) | Symbols: | Protein of unknown function (DUF1230) | chr5:3813610-3814805 REVERSE LENGTH=265;
isotig08977	AC_B	AC_B	Nsyl16760;Ntab14515;Ntom13870	(*GB) gi|255638588|gb|ACU19601.1| (e_value=5e-47) 1; (*TAIR) AT1G31940.1 (e_value=2e-42) | Symbols: | unknown protein; LOCATED IN: plasma membrane; EXPRESSED IN: 22 plant structures; EXPRESSED DURING: 13 growth stages; BEST Arabidopsis thaliana protein match is: unknown protein (TAIR:AT2G35585.1); Has 67 Blast hits to 67 proteins in 17 species: Archae - 0; Bacteria - 0; Metazoa - 0; Fungi - 0; Pl…
isotig09016	AC_B	AC_B	Nsyl02272;Ntab14629;Ntom09812	(*GB) gi|255543032|ref|XP_002512579.1| (e_value=3e-44) conserved hypothetical protein [Ricinus communis]; (*TAIR) AT1G57540.3 (e_value=3e-44) | Symbols: | unknown protein; FUNCTIONS IN: molecular_function unknown; INVOLVED IN: biological_process unknown; LOCATED IN: cellular_component unknown; EXPRESSED IN: 23 plant structures; EXPRESSED DURING: 13 growth stages; Has 29 Blast hits to 29 proteins …
isotig09019	AB_AC	AB_AC	Nsyl12075;Ntab15038;Ntab15259;Ntom10544	(*GB) gi|169930141|gb|ACB05668.1| (e_value=1e-84) cyclophilin [Capsicum annuum]; (*SWP) sp|P21568|CYPH_SOLLC (e_value=5e-84) Peptidyl-prolyl cis-trans isomerase OS=Solanum lycopersicum GN=CYP PE=2 SV=1; (*TAIR) AT2G21130.1 (e_value=9e-75) | Symbols: | Cyclophilin-like peptidyl-prolyl cis-trans isomerase family protein | chr2:9055619-9056143 REVERSE LENGTH=174;
isotig09047	AC_B	AC_B	Nsyl19577;Ntab14440;Ntom22356	(*GB) gi|224085266|ref|XP_002307528.1| (e_value=3e-44) predicted protein [Populus trichocarpa]; (*TAIR) AT5G36120.1 (e_value=2e-38) | Symbols: CCB3, YLMG3, atylmg3 | cofactor assembly, complex C (B6F) | chr5:14198679-14199203 REVERSE LENGTH=174;
isotig09114	AB_C	AB_C	Nsyl04791;Ntab13034;Ntom19314	(*GB) gi|225457415|ref|XP_002284912.1| (e_value=1e-16) PREDICTED: uncharacterized protein LOC100250124 [Vitis vinifera]; (*TAIR) AT5G62460.1 (e_value=1e-13) | Symbols: | RING/FYVE/PHD zinc finger superfamily protein | chr5:25075545-25077072 FORWARD LENGTH=307;
isotig09122	AC_B	AC_B	Nsyl11081;Ntab15469;Ntom13390	(*GB) gi|118562906|dbj|BAF37796.1| (e_value=7e-59) hypothetical protein [Ipomoea trifida]; (*TAIR) AT3G22435.1 (e_value=1e-17) 1;
isotig09125	AB_C	AB_C	Nsyl22033;Ntab22076;Ntom09537	(*GB) gi|224128904|ref|XP_002328995.1| (e_value=6e-74) predicted protein [Populus trichocarpa]; (*SWP) sp|Q9M8R7|P2C33_ARATH (e_value=5e-71) Probable protein phosphatase 2C 33 OS=Arabidopsis thaliana GN=PPC6-1 PE=1 SV=1; (*TAIR) AT3G02750.2 (e_value=5e-72) | Symbols: | Protein phosphatase 2C family protein | chr3:593601-595457 REVERSE LENGTH=492;
isotig09229	BC_A	NA	Nsyl06773;Ntab20310;Ntom29521	(*GB) gi|296087759|emb|CBI35015.3| (e_value=8e-90) unnamed protein product [Vitis vinifera]; (*SWP) sp|Q9LFQ3|SNL2_ARATH (e_value=1e-82) Paired amphipathic helix protein Sin3-like 2 OS=Arabidopsis thaliana GN=SNL2 PE=1 SV=2; (*TAIR) AT5G15020.1 (e_value=1e-83) | Symbols: SNL2 | SIN3-like 2 | chr5:4859408-4865569 REVERSE LENGTH=1367;
isotig09230	NA	AB_C	Nsyl09420;Ntab22359;Ntom10557	(*GB) gi|225427266|ref|XP_002281271.1| (e_value=1e-117) PREDICTED: conserved oligomeric Golgi complex subunit 6 [Vitis vinifera]; (*SWP) sp|Q9Y2V7|COG6_HUMAN (e_value=4e-46) Conserved oligomeric Golgi complex subunit 6 OS=Homo sapiens GN=COG6 PE=2 SV=2; (*TAIR) AT1G31780.1 (e_value=2e-111) | Symbols: | CONTAINS InterPro DOMAIN/s: Conserved oligomeric complex COG6 (InterPro:IPR010490); Has 384 Bla…
isotig09238	AB_C	AB_C	Nsyl14251;Ntab12364;Ntom18995	(*GB) gi|225457945|ref|XP_002274273.1| (e_value=8e-33) PREDICTED: uncharacterized protein LOC100248885 [Vitis vinifera]; (*TAIR) AT4G24175.1 (e_value=2e-27) | Symbols: | unknown protein; CONTAINS InterPro DOMAIN/s: Uncharacterised protein family UPF0307 (InterPro:IPR006839); Has 30201 Blast hits to 17322 proteins in 780 species: Archae - 12; Bacteria - 1396; Metazoa - 17338; Fungi - 3422; Plants …
isotig09261	AC_B	AC_B	Nsyl04566;Ntab01602;Ntab01604;Ntom08142	(*GB) gi|255556191|ref|XP_002519130.1| (e_value=7e-66) conserved hypothetical protein [Ricinus communis]; (*TAIR) AT1G49470.1 (e_value=2e-51) | Symbols: | Family of unknown function (DUF716) | chr1:18310554-18311462 FORWARD LENGTH=302;
isotig09268	AC_B	NA	Nsyl05033;Ntab07674;Ntom22195	(*GB) gi|48209896|gb|AAT40490.1| (e_value=3e-74) EF hand family protein [Solanum demissum]; (*SWP) sp|Q94AZ4|CML13_ARATH (e_value=1e-69) Probable calcium-binding protein CML13 OS=Arabidopsis thaliana GN=CML13 PE=1 SV=1; (*TAIR) AT1G12310.1 (e_value=2e-70) | Symbols: | Calcium-binding EF-hand family protein | chr1:4187500-4187946 REVERSE LENGTH=148;
isotig09279	BC_A	NA	Nsyl13831;Ntab07899;Ntom30706	(*GB) gi|296090036|emb|CBI39855.3| (e_value=3e-55) 1; (*SWP) sp|Q9S7N7|PSAG_ARATH (e_value=4e-50) Photosystem I reaction center subunit V, chloroplastic OS=Arabidopsis thaliana GN=PSAG PE=1 SV=1; (*TAIR) AT1G55670.1 (e_value=5e-51) | Symbols: PSAG | photosystem I subunit G | chr1:20802874-20803356 REVERSE LENGTH=160;
isotig09289	AC_B	AC_B	Nsyl21755;Ntab16410;Ntom11319	(*GB) gi|255642058|gb|ACU21295.1| (e_value=2e-76) unknown [Glycine max]; (*TAIR) AT1G21480.2 (e_value=8e-74) | Symbols: | Exostosin family protein | chr1:7519372-7521426 REVERSE LENGTH=410;
isotig09304	AB_AC	AB_AC	Nsyl24173;Ntab01351;Ntab01353;Ntom17462	(*GB) gi|145688390|gb|ABC69274.2| (e_value=1e-45) putative DnaJ protein [Camellia sinensis]; (*SWP) sp|Q9SAG8|DNAJ8_ARATH (e_value=2e-33) Chaperone protein dnaJ 8, chloroplastic OS=Arabidopsis thaliana GN=ATJ8 PE=2 SV=1; (*TAIR) AT1G80920.1 (e_value=2e-34) | Symbols: J8 | Chaperone DnaJ-domain superfamily protein | chr1:30403863-30404549 REVERSE LENGTH=163;
isotig09317	AB_AC	AB_AC	Nsyl14282;Ntab15913;Ntab15966;Ntom10354	(*GB) gi|4457219|gb|AAD21198.1| (e_value=3e-47) acyl carrier protein [Capsicum chinense]; (*SWP) sp|P93092|ACP1_CASGL (e_value=1e-35) Acyl carrier protein 1, chloroplastic OS=Casuarina glauca GN=ACP1 PE=2 SV=1; (*TAIR) AT5G27200.1 (e_value=2e-28) | Symbols: ACP5 | acyl carrier protein 5 | chr5:9571185-9571989 FORWARD LENGTH=139;
isotig09318	AB_C	AB_C	Nsyl11718;Ntab07429;Ntom10118	\N
isotig09349	AB_C	AB_C	Nsyl29418;Ntab25485;Ntom12947	(*GB) gi|225438341|ref|XP_002273488.1| (e_value=1e-53) 1; (*SWP) sp|Q9MA92|FPP3_ARATH (e_value=9e-43) Filament-like plant protein 3 OS=Arabidopsis thaliana GN=FPP3 PE=2 SV=2; (*TAIR) AT3G05270.2 (e_value=8e-44) | Symbols: | Plant protein of unknown function (DUF869) | chr3:1500803-1502926 REVERSE LENGTH=615;
isotig09356	AB_C	AB_C	Nsyl23867;Ntab17416;Ntom26846	(*GB) gi|225448986|ref|XP_002270805.1| (e_value=9e-24) PREDICTED: probable S-acyltransferase At5g04270 [Vitis vinifera]; (*SWP) sp|Q500Z2|ZDH20_ARATH (e_value=2e-20) Probable S-acyltransferase At5g04270 OS=Arabidopsis thaliana GN=At5g04270 PE=2 SV=1; (*TAIR) AT5G04270.1 (e_value=2e-21) | Symbols: | DHHC-type zinc finger family protein | chr5:1182896-1184718 REVERSE LENGTH=254;
isotig09366	AB_C	AB_C	Nsyl10444;Ntab12427;Ntom09797	(*GB) gi|255584673|ref|XP_002533059.1| (e_value=1e-19) hypothetical protein RCOM_0318150 [Ricinus communis]; (*TAIR) AT3G07400.1 (e_value=2e-20) | Symbols: | lipase class 3 family protein | chr3:2367456-2372238 FORWARD LENGTH=1003;
isotig09374	AC_B	AC_B	Nsyl12533;Ntab14529;Ntom17801	(*GB) gi|255582605|ref|XP_002532084.1| (e_value=2e-68) Nitrogen fixation protein nifU, putative [Ricinus communis]; (*SWP) sp|Q84RQ7|NIFU3_ARATH (e_value=3e-55) NifU-like protein 3, chloroplastic OS=Arabidopsis thaliana GN=NIFU3 PE=2 SV=1; (*TAIR) AT4G25910.1 (e_value=3e-56) | Symbols: NFU3, ATCNFU3 | NFU domain protein 3 | chr4:13164128-13165094 FORWARD LENGTH=236;
isotig09383	AC_B	AC_B	Nsyl12581;Ntab13890;Ntom03095	(*GB) gi|85068668|gb|ABC69414.1| (e_value=2e-112) CYP72A57 [Nicotiana tabacum]; (*SWP) sp|Q05047|C72A1_CATRO (e_value=1e-61) Secologanin synthase OS=Catharanthus roseus GN=CYP72A1 PE=2 SV=1; (*TAIR) AT3G14690.1 (e_value=2e-70) | Symbols: CYP72A15 | cytochrome P450, family 72, subfamily A, polypeptide 15 | chr3:4937410-4939310 FORWARD LENGTH=512;
isotig09394	AB_C	AB_C	Nsyl13398;Ntab15337;Ntom26728	(*GB) gi|225450514|ref|XP_002281149.1| (e_value=2e-71) PREDICTED: trafficking protein particle complex subunit 4 [Vitis vinifera]; (*SWP) sp|Q54UU1|TPPC4_DICDI (e_value=3e-34) Trafficking protein particle complex subunit 4 OS=Dictyostelium discoideum GN=trappc4 PE=3 SV=1; (*TAIR) AT5G02280.1 (e_value=8e-72) | Symbols: | SNARE-like superfamily protein | chr5:469377-470129 FORWARD LENGTH=141;
isotig09414	AC_B	AC_B	Nsyl17306;Ntab22200;Ntom12114	(*GB) gi|224142173|ref|XP_002324433.1| (e_value=8e-103) predicted protein [Populus trichocarpa]; (*SWP) sp|P42158|KC1D_ARATH (e_value=1e-87) Casein kinase I isoform delta-like OS=Arabidopsis thaliana GN=At4g26100 PE=2 SV=2; (*TAIR) AT4G28880.1 (e_value=2e-100) | Symbols: ckl3 | casein kinase I-like 3 | chr4:14251351-14254048 FORWARD LENGTH=415;
isotig09460	AB_AC	AB_AC	Nsyl06649;Ntab14927;Ntab15872;Ntom13940	(*GB) gi|24745620|dbj|BAC23034.1| (e_value=4e-56) actin depolymerizing factor 6 [Solanum tuberosum]; (*SWP) sp|Q8SAG3|ADF_VITVI (e_value=6e-49) Actin-depolymerizing factor OS=Vitis vinifera PE=2 SV=1; (*TAIR) AT2G31200.1 (e_value=1e-46) | Symbols: ADF6, ATADF6 | actin depolymerizing factor 6 | chr2:13294171-13294948 FORWARD LENGTH=146;
isotig09463	AB_AC	AB_AC	Nsyl13635;Ntab15658;Ntab16009;Ntom12829	(*GB) gi|6561156|gb|AAF16869.1|AF109693_1 (e_value=4e-31) allergen-like protein BRSn20 [Sambucus nigra]; (*SWP) sp|P33050|PSC13_MAIZE (e_value=2e-19) Pollen-specific protein C13 OS=Zea mays GN=MGS1 PE=2 SV=1; (*TAIR) AT4G08685.1 (e_value=8e-28) | Symbols: SAH7 | Pollen Ole e 1 allergen and extensin family protein | chr4:5550563-5551259 FORWARD LENGTH=159;
isotig09471	AC_B	AC_B	Nsyl26515;Ntab16275;Ntom25522	(*GB) gi|297738080|emb|CBI27281.3| (e_value=3e-21) 1; (*SWP) sp|Q9FZD1|PPR58_ARATH (e_value=6e-19) Pentatricopeptide repeat-containing protein At1g26460, mitochondrial OS=Arabidopsis thaliana GN=At1g26460 PE=1 SV=1; (*TAIR) AT1G26460.1 (e_value=5e-20) | Symbols: | Tetratricopeptide repeat (TPR)-like superfamily protein | chr1:9151816-9154407 FORWARD LENGTH=630;
isotig09488	AB_AC	AB_AC	Nsyl13466;Ntab07575;Ntab07577;Ntom05772	(*GB) gi|297802114|ref|XP_002868941.1| (e_value=2e-57) F10A5.19 [Arabidopsis lyrata subsp. lyrata]; (*SWP) sp|Q71H73|H33_VITVI (e_value=7e-59) Histone H3.3 OS=Vitis vinifera PE=2 SV=3; (*TAIR) AT5G10980.1 (e_value=8e-60) | Symbols: | Histone superfamily protein | chr5:3472591-3473349 REVERSE LENGTH=136;
isotig09512	AB_C	AB_C	Nsyl02267;Ntab14301;Ntom16105	(*GB) gi|28274834|gb|AAO34706.1| (e_value=1e-70) 1; (*SWP) sp|Q9LY05|EF106_ARATH (e_value=5e-38) Ethylene-responsive transcription factor ERF106 OS=Arabidopsis thaliana GN=ERF106 PE=2 SV=1; (*TAIR) AT5G07580.1 (e_value=5e-39) | Symbols: | Integrase-type DNA-binding superfamily protein | chr5:2399525-2400349 FORWARD LENGTH=274;
isotig09541	AC_B	AC_B	Nsyl11760;Ntab17389;Ntom10088	(*GB) gi|255579371|ref|XP_002530530.1| (e_value=5e-55) conserved hypothetical protein [Ricinus communis]; (*SWP) sp|Q9SJF3|DCP1_ARATH (e_value=2e-40) mRNA-decapping enzyme-like protein OS=Arabidopsis thaliana GN=At1g08370 PE=2 SV=2; (*TAIR) AT1G08370.1 (e_value=2e-41) | Symbols: DCP1, ATDCP1 | decapping 1 | chr1:2638355-2640367 FORWARD LENGTH=367;
isotig09543	AB_C	AB_C	Nsyl09792;Ntab16512;Ntom10524	(*GB) gi|156118328|gb|ABU49725.1| (e_value=2e-69) WRKY transcription factor 6 [Solanum tuberosum]; (*SWP) sp|Q9LY00|WRK70_ARATH (e_value=4e-31) Probable WRKY transcription factor 70 OS=Arabidopsis thaliana GN=WRKY70 PE=2 SV=1; (*TAIR) AT3G56400.1 (e_value=3e-32) | Symbols: WRKY70, ATWRKY70 | WRKY DNA-binding protein 70 | chr3:20909082-20910409 REVERSE LENGTH=294;
isotig09557	AB_C	AB_C	Nsyl16291;Ntab16586;Ntom19338	(*GB) gi|225438007|ref|XP_002270511.1| (e_value=8e-50) PREDICTED: uncharacterized protein LOC100244545 [Vitis vinifera]; (*TAIR) AT4G28610.1 (e_value=1e-18) | Symbols: PHR1, AtPHR1 | phosphate starvation response 1 | chr4:14133164-14134951 REVERSE LENGTH=409;
isotig09560	AB_C	AB_C	Nsyl22284;Ntab13739;Ntab13784;Ntom24500	(*GB) gi|224118136|ref|XP_002317740.1| (e_value=6e-50) predicted protein [Populus trichocarpa]; (*TAIR) AT5G52960.1 (e_value=2e-49) | Symbols: | unknown protein; FUNCTIONS IN: molecular_function unknown; INVOLVED IN: biological_process unknown; LOCATED IN: chloroplast; EXPRESSED IN: 23 plant structures; EXPRESSED DURING: 13 growth stages; CONTAINS InterPro DOMAIN/s: Protein of unknown function DU…
isotig09576	AB_AC	AB_AC	Nsyl06293;Ntab15519;Ntab16056;Ntom18665	(*GB) gi|297606280|ref|NP_001058221.2| (e_value=3e-24) Os06g0650100 [Oryza sativa Japonica Group]; (*SWP) sp|P0C031|RUB2_ORYSJ (e_value=1e-25) Ubiquitin-NEDD8-like protein RUB2 OS=Oryza sativa subsp. japonica GN=RUB2 PE=2 SV=2; (*TAIR) AT1G31340.1 (e_value=1e-26) | Symbols: RUB1, NEDD8, ATRUB1 | related to ubiquitin 1 | chr1:11218076-11219417 REVERSE LENGTH=156;
isotig09577	AB_C	AB_C	Nsyl13662;Ntab08122;Ntom21156	(*GB) gi|255578850|ref|XP_002530279.1| (e_value=1e-85) 60S ribosomal protein L12, putative [Ricinus communis]; (*SWP) sp|O50003|RL12_PRUAR (e_value=7e-83) 60S ribosomal protein L12 OS=Prunus armeniaca GN=RPL12 PE=2 SV=1; (*TAIR) AT5G60670.1 (e_value=2e-81) | Symbols: | Ribosomal protein L11 family protein | chr5:24381066-24381566 REVERSE LENGTH=166;
isotig09592	AC_B	AC_B	Nsyl15418;Ntab15265;Ntom10465	(*GB) gi|1762945|gb|AAC49975.1| (e_value=7e-56) ORF; able to induce HR-like lesions [Nicotiana tabacum]; (*TAIR) AT4G14420.1 (e_value=1e-39) | Symbols: | HR-like lesion-inducing protein-related | chr4:8302171-8303738 REVERSE LENGTH=158;
isotig09594	AB_C	AB_C	Nsyl30750;Ntab15532;Ntom04395	(*GB) gi|224143439|ref|XP_002324957.1| (e_value=4e-66) predicted protein [Populus trichocarpa]; (*SWP) sp|Q9FGT7|ARR18_ARATH (e_value=9e-11) Two-component response regulator ARR18 OS=Arabidopsis thaliana GN=ARR18 PE=2 SV=2; (*TAIR) AT2G03500.1 (e_value=9e-51) | Symbols: | Homeodomain-like superfamily protein | chr2:1059926-1062259 FORWARD LENGTH=432;
isotig09623	AB_C	AB_C	Nsyl13844;Ntab22068;Ntom30885	(*GB) gi|296081168|emb|CBI18194.3| (e_value=3e-83) unnamed protein product [Vitis vinifera]; (*SWP) sp|A0AUR5|F188A_DANRE (e_value=2e-15) Protein FAM188A OS=Danio rerio GN=fam188a PE=2 SV=1; (*TAIR) AT1G43690.1 (e_value=2e-70) | Symbols: | ubiquitin interaction motif-containing protein | chr1:16478519-16482589 FORWARD LENGTH=599;
isotig09628	AB_C	AB_C	Nsyl13955;Ntab14051;Ntom11677	(*GB) gi|76160947|gb|ABA40437.1| (e_value=2e-98) 40S ribosomal protein S7-like protein [Solanum tuberosum]; (*SWP) sp|Q9ZNS1|RS7_AVIMR (e_value=3e-88) 40S ribosomal protein S7 OS=Avicennia marina GN=RPS7 PE=2 SV=1; (*TAIR) AT1G48830.2 (e_value=5e-87) | Symbols: | Ribosomal protein S7e family protein | chr1:18059854-18060935 REVERSE LENGTH=191;
isotig09632	AC_B	AC_B	Nsyl04304;Ntab13309;Ntom10021	(*GB) gi|224110264|ref|XP_002315466.1| (e_value=7e-48) predicted protein [Populus trichocarpa]; (*SWP) sp|O42877|FCF2_SCHPO (e_value=4e-22) rRNA-processing protein fcf2 OS=Schizosaccharomyces pombe (strain 972 / ATCC 24843) GN=fcf2 PE=2 SV=1; (*TAIR) AT1G54770.1 (e_value=3e-35) | Symbols: | Fcf2 pre-rRNA processing protein | chr1:20434803-20435815 FORWARD LENGTH=189;
isotig09648	AC_B	AC_B	Nsyl11102;Ntab13678;Ntom05810	(*GB) gi|255627507|gb|ACU14098.1| (e_value=1e-98) 1; (*TAIR) AT4G23470.3 (e_value=3e-95) | Symbols: | PLAC8 family protein | chr4:12249289-12251079 FORWARD LENGTH=233;
isotig09668	AC_B	AC_B	Nsyl13211;Ntab13688;Ntom10919	(*GB) gi|7594903|dbj|BAA88985.2| (e_value=5e-57) Ntdin [Nicotiana tabacum]; (*SWP) sp|Q39129|STR16_ARATH (e_value=3e-36) Thiosulfate sulfurtransferase, chloroplastic OS=Arabidopsis thaliana GN=STR16 PE=1 SV=2; (*TAIR) AT5G66040.1 (e_value=3e-37) | Symbols: STR16 | sulfurtransferase protein 16 | chr5:26410557-26411139 FORWARD LENGTH=120;
isotig09683	AC_B	AC_B	Nsyl12873;Ntab10877;Ntom28255	(*GB) gi|77403675|dbj|BAE46416.1| (e_value=1e-86) TATA binding protein associated factor [Solanum tuberosum]; (*SWP) sp|Q8VE65|TAF12_MOUSE (e_value=4e-28) Transcription initiation factor TFIID subunit 12 OS=Mus musculus GN=Taf12 PE=1 SV=1; (*TAIR) AT1G17440.2 (e_value=3e-58) | Symbols: EER4, TAF12B | Transcription initiation factor TFIID subunit A | chr1:5984407-5987663 REVERSE LENGTH=683;
isotig09696	AB_AC	AB_AC	Nsyl16561;Ntab15346;Ntab15952;Ntom15053	(*GB) gi|224118830|ref|XP_002317917.1| (e_value=4e-48) predicted protein [Populus trichocarpa]; (*SWP) sp|Q9M9B4|NDUS6_ARATH (e_value=1e-45) 1; (*TAIR) AT1G49140.1 (e_value=1e-46) | Symbols: | Complex I subunit NDUFS6 | chr1:18177696-18178269 REVERSE LENGTH=107;
isotig09724	AB_C	AB_C	Nsyl09457;Ntab15435;Ntom11094	(*GB) gi|3551838|gb|AAC63273.1| (e_value=9e-75) SKP1-like protein [Nicotiana clevelandii]; (*SWP) sp|Q39255|SKP1A_ARATH (e_value=1e-60) SKP1-like protein 1A OS=Arabidopsis thaliana GN=SKP1A PE=1 SV=1; (*TAIR) AT1G75950.1 (e_value=2e-61) | Symbols: SKP1, ASK1, ATSKP1, SKP1A, UIP1 | S phase kinase-associated protein 1 | chr1:28516715-28517454 FORWARD LENGTH=160;
isotig09732	AC_B	AC_B	Nsyl19987;Ntab15093;Ntom09598	(*GB) gi|225433322|ref|XP_002282518.1| (e_value=4e-13) PREDICTED: uncharacterized protein LOC100251153 [Vitis vinifera];
isotig09767	AC_B	NA	Nsyl12545;Ntab24016;Ntom13120	(*GB) gi|255628831|gb|ACU14760.1| (e_value=6e-79) 1; (*SWP) sp|Q5R7U2|PEX19_PONAB (e_value=2e-16) Peroxisomal biogenesis factor 19 OS=Pongo abelii GN=PEX19 PE=2 SV=1; (*TAIR) AT5G17550.1 (e_value=3e-67) | Symbols: PEX19-2, AtPEX19-2 | peroxin 19-2 | chr5:5786743-5788166 REVERSE LENGTH=245;
isotig09794	AB_C	AB_C	Nsyl20058;Ntab15571;Ntom31980	(*GB) gi|225437034|ref|XP_002272980.1| (e_value=8e-49) PREDICTED: uncharacterized protein LOC100244184 [Vitis vinifera]; (*TAIR) AT4G02725.1 (e_value=2e-45) | Symbols: | unknown protein; FUNCTIONS IN: molecular_function unknown; INVOLVED IN: biological_process unknown; LOCATED IN: chloroplast, membrane; Has 35333 Blast hits to 34131 proteins in 2444 species: Archae - 798; Bacteria - 22429; Metazo…
isotig09798	AB_C	AB_C	Nsyl05820;Ntab14833;Ntom10654	(*GB) gi|77999281|gb|ABB16987.1| (e_value=2e-57) unknown [Solanum tuberosum]; (*SWP) sp|Q9SKN3|U4977_ARATH (e_value=1e-47) 1; (*TAIR) AT2G28370.1 (e_value=8e-49) | Symbols: | Uncharacterised protein family (UPF0497) | chr2:12132092-12133447 FORWARD LENGTH=179;
isotig09850	AB_C	AB_C	Nsyl01929;Ntab12984;Ntom12719	(*GB) gi|255543841|ref|XP_002512983.1| (e_value=1e-63) clathrin binding protein, putative [Ricinus communis]; (*TAIR) AT4G34660.1 (e_value=4e-60) | Symbols: | SH3 domain-containing protein | chr4:16545595-16548294 REVERSE LENGTH=368;
isotig09899	AB_C	AB_C	Nsyl14386;Ntab16610;Ntom28249	(*GB) gi|224131138|ref|XP_002321010.1| (e_value=8e-73) predicted protein [Populus trichocarpa]; (*TAIR) AT1G02870.1 (e_value=2e-65) | Symbols: | FUNCTIONS IN: molecular_function unknown; INVOLVED IN: biological_process unknown; EXPRESSED IN: 23 plant structures; EXPRESSED DURING: 13 growth stages; CONTAINS InterPro DOMAIN/s: Ribosome biogenesis protein Nop16 (InterPro:IPR019002); Has 104 Blast hi…
isotig09939	ACB_A	ACB_A	Nsyl04155;Ntab14827;Ntab22158;Ntom10876	(*GB) gi|192910796|gb|ACF06506.1| (e_value=9e-59) RNA polymerase [Elaeis guineensis]; (*SWP) sp|Q54YW8|RPAB3_DICDI (e_value=3e-33) DNA-directed RNA polymerases I, II, and III subunit rpabc3 OS=Dictyostelium discoideum GN=polr2h PE=3 SV=1; (*TAIR) AT3G59600.1 (e_value=4e-50) | Symbols: NRPB8B, NRPD8B, NRPE8B | RNA polymerase Rpb8 | chr3:22016629-22017923 FORWARD LENGTH=146;
isotig09970	AC_B	AC_B	Nsyl15153;Ntab14674;Ntom11325	(*GB) gi|225424287|ref|XP_002284632.1| (e_value=7e-51) PREDICTED: probable ADP-ribosylation factor GTPase-activating protein AGD13 isoform 1 [Vitis vinifera]; (*SWP) sp|Q8L7A4|AGD11_ARATH (e_value=1e-33) Probable ADP-ribosylation factor GTPase-activating protein AGD11 OS=Arabidopsis thaliana GN=AGD11 PE=2 SV=1; (*TAIR) AT1G70810.1 (e_value=3e-52) | Symbols: | Calcium-dependent lipid-binding (CaLB…
isotig09972	AC_B	AC_B	Nsyl16113;Ntab04103;Ntab04105;Ntom14586	(*GB) gi|224068354|ref|XP_002302720.1| (e_value=3e-29) predicted protein [Populus trichocarpa]; (*TAIR) AT1G02816.1 (e_value=2e-28) | Symbols: | Protein of unknown function, DUF538 | chr1:621637-622137 FORWARD LENGTH=166;
isotig10007	AB_AC	AB_AC	Nsyl14720;Ntab15456;Ntab16770;Ntom13185	(*GB) gi|297745090|emb|CBI38929.3| (e_value=5e-52) unnamed protein product [Vitis vinifera]; (*SWP) sp|Q9XHS0|RS12_HORVU (e_value=4e-50) 40S ribosomal protein S12 OS=Hordeum vulgare GN=RPS12 PE=2 SV=1; (*TAIR) AT2G32060.2 (e_value=1e-43) | Symbols: | Ribosomal protein L7Ae/L30e/S12e/Gadd45 family protein | chr2:13639228-13640104 REVERSE LENGTH=144;
isotig10047	AB_C	AB_C	Nsyl13539;Ntab15681;Ntom21306	(*GB) gi|115489194|ref|NP_001067084.1| (e_value=5e-43) Os12g0571200 [Oryza sativa Japonica Group]; (*SWP) sp|Q9XGX7|TIM9_ORYSJ (e_value=2e-44) Mitochondrial import inner membrane translocase subunit Tim9 OS=Oryza sativa subsp. japonica GN=TIM9 PE=3 SV=2; (*TAIR) AT3G46560.1 (e_value=2e-39) | Symbols: TIM9, emb2474 | Tim10/DDP family zinc finger protein | chr3:17138632-17139301 FORWARD LENGTH=93;
isotig10050	AC_B	AC_B	Nsyl05391;Ntab07684;Ntom05287	(*GB) gi|224109750|ref|XP_002333205.1| (e_value=2e-39) predicted protein [Populus trichocarpa]; (*SWP) sp|Q9AST6|VSP55_ARATH (e_value=1e-31) Vacuolar protein sorting-associated protein 55 homolog OS=Arabidopsis thaliana GN=At1g32410 PE=2 SV=1; (*TAIR) AT1G32410.5 (e_value=9e-33) | Symbols: | Vacuolar protein sorting 55 (VPS55) family protein | chr1:11694398-11695297 FORWARD LENGTH=140;
isotig10051	AC_B	AC_B	Nsyl12891;Ntab14642;Ntom14510	(*GB) gi|255629506|gb|ACU15099.1| (e_value=5e-87) 1; (*SWP) sp|P42791|RL182_ARATH (e_value=5e-81) 60S ribosomal protein L18-2 OS=Arabidopsis thaliana GN=RPL18B PE=1 SV=2; (*TAIR) AT3G05590.1 (e_value=4e-82) | Symbols: RPL18 | ribosomal protein L18 | chr3:1621511-1622775 FORWARD LENGTH=187;
isotig10127	AC_B	AC_B	Nsyl18677;Ntab15626;Ntom04165	(*GB) gi|71040677|gb|AAZ20287.1| (e_value=9e-75) ubiquitin-conjugating enzyme 2 [Arachis hypogaea]; (*SWP) sp|Q9CAB6|UEV1B_ARATH (e_value=5e-67) Ubiquitin-conjugating enzyme E2 variant 1B OS=Arabidopsis thaliana GN=UEV1B PE=1 SV=1; (*TAIR) AT1G70660.1 (e_value=6e-68) | Symbols: MMZ2, UEV1B | MMS ZWEI homologue 2 | chr1:26640755-26641949 FORWARD LENGTH=159;
isotig10146	AB_C	AB_C	Nsyl11689;Ntab15723;Ntom20928	(*GB) gi|255569920|ref|XP_002525923.1| (e_value=2e-79) 60S ribosomal protein L7a, putative [Ricinus communis]; (*SWP) sp|Q8LE94|RING3_ARATH (e_value=1e-60) E3 ubiquitin-protein ligase At3g02290 OS=Arabidopsis thaliana GN=At3g02290 PE=2 SV=1; (*TAIR) AT3G02290.1 (e_value=1e-61) | Symbols: | RING/U-box superfamily protein | chr3:459385-460688 FORWARD LENGTH=231;
isotig10156	ACA_B	AC_B	Nsyl14643;Ntab16147;Ntom11482	(*GB) gi|32400871|gb|AAP80667.1|AF479048_1 (e_value=3e-75) ribosomal Pr 117 [Triticum aestivum]; (*SWP) sp|P49690|RL23_ARATH (e_value=2e-75) 60S ribosomal protein L23 OS=Arabidopsis thaliana GN=RPL23A PE=2 SV=3; (*TAIR) AT3G04400.1 (e_value=2e-76) | Symbols: emb2171 | Ribosomal protein L14p/L23e family protein | chr3:1167339-1168308 FORWARD LENGTH=140;
isotig10183	AC_B	AC_B	Nsyl13941;Ntab16136;Ntom28322	(*GB) gi|255567045|ref|XP_002524505.1| (e_value=2e-25) conserved hypothetical protein [Ricinus communis]; (*TAIR) AT5G25360.1 (e_value=3e-23) | Symbols: | unknown protein; BEST Arabidopsis thaliana protein match is: unknown protein (TAIR:AT4G32342.1); Has 1807 Blast hits to 1807 proteins in 277 species: Archae - 0; Bacteria - 0; Metazoa - 736; Fungi - 347; Plants - 385; Viruses - 0; Other Eukaryo…
isotig10207	AB_C	AB_C	Nsyl14468;Ntab16113;Ntom31881	(*GB) gi|297736530|emb|CBI25401.3| (e_value=1e-43) 1; (*TAIR) AT3G56210.4 (e_value=6e-40) | Symbols: | ARM repeat superfamily protein | chr3:20853995-20855445 REVERSE LENGTH=191;
isotig10213	AC_B	AC_B	Nsyl15328;Ntab17823;Ntom20115	(*GB) gi|8096279|dbj|BAA95794.1| (e_value=8e-86) DC1.2 homologue [Nicotiana tabacum]; (*SWP) sp|P17407|21KD_DAUCA (e_value=2e-32) 21 kDa protein OS=Daucus carota PE=2 SV=1; (*TAIR) AT5G62360.1 (e_value=8e-47) | Symbols: | Plant invertase/pectin methylesterase inhibitor superfamily protein | chr5:25040699-25041310 FORWARD LENGTH=203;
isotig10218	AB_C	AB_C	Nsyl15934;Ntab17423;Ntom15868	(*GB) gi|255541092|ref|XP_002511610.1| (e_value=8e-64) conserved hypothetical protein [Ricinus communis]; (*SWP) sp|P58223|Y4837_ARATH (e_value=7e-11) KH domain-containing protein At4g18375 OS=Arabidopsis thaliana GN=At4g18375 PE=2 SV=1; (*TAIR) AT1G14170.3 (e_value=8e-18) | Symbols: | RNA-binding KH domain-containing protein | chr1:4843463-4845253 REVERSE LENGTH=479;
isotig10233	AB_AC	AB_AC	Nsyl15165;Ntab14889;Ntab15652;Ntom14534	(*GB) gi|82623419|gb|ABB87124.1| (e_value=2e-62) hypothetical protein [Solanum tuberosum]; (*SWP) sp|Q9CAX6|RS142_ARATH (e_value=4e-59) 40S ribosomal protein S14-2 OS=Arabidopsis thaliana GN=RPS14B PE=1 SV=1; (*TAIR) AT3G11510.1 (e_value=5e-60) | Symbols: | Ribosomal protein S11 family protein | chr3:3623757-3624866 REVERSE LENGTH=150;
isotig10275	AB_C	AB_C	Nsyl24204;Ntab06850;Ntom17310	(*GB) gi|297830674|ref|XP_002883219.1| (e_value=5e-34) ATFYPP3 [Arabidopsis lyrata subsp. lyrata]; (*SWP) sp|Q9LHE7|FYPP3_ARATH (e_value=2e-35) Phytochrome-associated serine/threonine protein phosphatase 3 OS=Arabidopsis thaliana GN=FYPP3 PE=1 SV=1; (*TAIR) AT3G19980.1 (e_value=2e-36) | Symbols: ATFYPP3, EMB2736, STPP, FYPP3 | flower-specific, phytochrome-associated protein phosphatase 3 | chr3:6…
isotig10295	AC_B	AC_B	Nsyl02396;Ntab19856;Ntom31458	(*GB) gi|255545150|ref|XP_002513636.1| (e_value=5e-19) conserved hypothetical protein [Ricinus communis]; (*TAIR) AT5G62650.1 (e_value=5e-19) | Symbols: | Tic22-like family protein | chr5:25152873-25155872 REVERSE LENGTH=529;
isotig10332	AB_C	AB_C	Nsyl15684;Ntab13057;Ntom29036	(*GB) gi|224105361|ref|XP_002313784.1| (e_value=7e-22) predicted protein [Populus trichocarpa];
isotig10353	AC_B	AC_B	Nsyl14185;Ntab16305;Ntom09008	(*GB) gi|297746419|emb|CBI16475.3| (e_value=2e-37) unnamed protein product [Vitis vinifera]; (*TAIR) AT2G34860.2 (e_value=5e-38) | Symbols: EDA3 | DnaJ/Hsp40 cysteine-rich domain superfamily protein | chr2:14708380-14709804 FORWARD LENGTH=186;
isotig10373	AC_B	AC_B	Nsyl14360;Ntab16470;Ntom12778	(*GB) gi|116779854|gb|ABK21451.1| (e_value=5e-41) unknown [Picea sitchensis]; (*SWP) sp|Q851Y7|GRXS7_ORYSJ (e_value=3e-38) Monothiol glutaredoxin-S7, chloroplastic OS=Oryza sativa subsp. japonica GN=GRXS7 PE=2 SV=1; (*TAIR) AT3G54900.1 (e_value=2e-38) | Symbols: CXIP1, ATGRXCP | CAX interacting protein 1 | chr3:20341850-20342371 REVERSE LENGTH=173;
isotig10392	AB_AC	AB_AC	Nsyl16284;Ntab07302;Ntab07304;Ntom12830	(*GB) gi|225447729|ref|XP_002277790.1| (e_value=1e-66) 1; (*TAIR) AT5G51040.1 (e_value=3e-61) | Symbols: | unknown protein; CONTAINS InterPro DOMAIN/s: Protein of unknown function DUF339 (InterPro:IPR005631); Has 532 Blast hits to 532 proteins in 207 species: Archae - 0; Bacteria - 285; Metazoa - 16; Fungi - 41; Plants - 40; Viruses - 0; Other Eukaryotes - 150 (source: NCBI BLink). | chr5:2075070…
isotig10397	AB_AC	AB_AC	Nsyl16526;Ntab17311;Ntab17663;Ntom11514	(*GB) gi|40287540|gb|AAR83884.1| (e_value=6e-63) ly200 protein [Capsicum annuum]; (*SWP) sp|P49211|RL321_ARATH (e_value=1e-60) 60S ribosomal protein L32-1 OS=Arabidopsis thaliana GN=RPL32A PE=2 SV=2; (*TAIR) AT4G18100.1 (e_value=1e-61) | Symbols: | Ribosomal protein L32e | chr4:10035715-10036475 REVERSE LENGTH=133;
isotig10408	AB_C	AB_C	Nsyl14103;Ntab06886;Ntom22310	(*GB) gi|255629261|gb|ACU14975.1| (e_value=2e-35) 1; (*SWP) sp|Q9LU85|PAP4_ARATH (e_value=1e-28) Probable plastid-lipid-associated protein 4, chloroplastic OS=Arabidopsis thaliana GN=PAP4 PE=1 SV=1; (*TAIR) AT3G26070.1 (e_value=1e-29) | Symbols: | Plastid-lipid associated protein PAP / fibrillin family protein | chr3:9526904-9528199 FORWARD LENGTH=242;
isotig10429	AB_C	AB_C	Nsyl13652;Ntab16220;Ntom20014	(*GB) gi|225435882|ref|XP_002264937.1| (e_value=1e-20) PREDICTED: uncharacterized protein LOC100249562 isoform 1 [Vitis vinifera]; (*TAIR) AT2G44820.1 (e_value=1e-16) | Symbols: | unknown protein; Has 70 Blast hits to 70 proteins in 25 species: Archae - 0; Bacteria - 0; Metazoa - 9; Fungi - 4; Plants - 47; Viruses - 0; Other Eukaryotes - 10 (source: NCBI BLink). | chr2:18484690-18485517 FORWARD L…
isotig10441	AC_B	AC_B	Nsyl11170;Ntab14404;Ntom19724	(*GB) gi|62751087|dbj|BAD95791.1| (e_value=8e-51) 1; (*SWP) sp|Q54YA5|RU1C_DICDI (e_value=3e-17) U1 small nuclear ribonucleoprotein C OS=Dictyostelium discoideum GN=snrpC PE=3 SV=1; (*TAIR) AT4G03120.1 (e_value=2e-28) | Symbols: | C2H2 and C2HC zinc fingers superfamily protein | chr4:1385747-1387331 FORWARD LENGTH=207;
isotig10450	BC_A	NA	Nsyl05990;Ntab12268;Ntom30285	(*GB) gi|297743239|emb|CBI36106.3| (e_value=5e-51) unnamed protein product [Vitis vinifera]; (*SWP) sp|Q9ZSY8|IAA27_ARATH (e_value=6e-45) Auxin-responsive protein IAA27 OS=Arabidopsis thaliana GN=IAA27 PE=1 SV=1; (*TAIR) AT4G29080.1 (e_value=4e-46) | Symbols: PAP2, IAA27 | phytochrome-associated protein 2 | chr4:14323665-14325213 REVERSE LENGTH=305;
isotig10480	AB_AC	AB_AC	Nsyl14630;Ntab15956;Ntab16491;Ntom23712	(*GB) gi|445612|prf||1909359A (e_value=5e-62) ribosomal protein S19; (*SWP) sp|Q9SS17|RS241_ARATH (e_value=8e-61) 40S ribosomal protein S24-1 OS=Arabidopsis thaliana GN=RPS24A PE=2 SV=1; (*TAIR) AT3G04920.1 (e_value=8e-62) | Symbols: | Ribosomal protein S24e family protein | chr3:1360989-1362065 FORWARD LENGTH=133;
isotig10554	ABA_C	ABA_C	Nsyl16045;Ntab16518;Ntab16754;Ntom14181	\N
isotig10561	AB_AC	AB_AC	Nsyl12850;Ntab16599;Ntab16740;Ntom12442	(*GB) gi|75283426|sp|Q56E62.1|NDK1_TOBAC (e_value=3e-32) RecName: Full=Nucleoside diphosphate kinase 1; AltName: Full=Nucleoside diphosphate kinase I; Short=NDK I; Short=NDP kinase I; Short=NDPK I; (*SWP) sp|Q56E62|NDK1_TOBAC (e_value=1e-33) Nucleoside diphosphate kinase 1 OS=Nicotiana tabacum PE=2 SV=1; (*TAIR) AT4G09320.1 (e_value=1e-27) | Symbols: NDPK1 | Nucleoside diphosphate kinase family p…
isotig10585	AB_C	AB_C	Nsyl20971;Ntab12890;Ntom30651	(*GB) gi|296083161|emb|CBI22797.3| (e_value=3e-59) unnamed protein product [Vitis vinifera]; (*SWP) sp|O81488|Y5621_ARATH (e_value=7e-40) 1; (*TAIR) AT5G05610.2 (e_value=1e-55) | Symbols: AL1 | alfin-like 1 | chr5:1677331-1678942 REVERSE LENGTH=241;
isotig10640	AB_AC	AB_AC	Nsyl05736;Ntab16753;Ntab19736;Ntom13947	(*GB) gi|77999293|gb|ABB16993.1| (e_value=6e-76) unknown [Solanum tuberosum]; (*SWP) sp|P46297|RS23_FRAAN (e_value=3e-76) 40S ribosomal protein S23 OS=Fragaria ananassa GN=RPS23 PE=2 SV=1; (*TAIR) AT5G02960.1 (e_value=2e-74) | Symbols: | Ribosomal protein S12/S23 family protein | chr5:693280-694396 REVERSE LENGTH=142;
isotig10656	AB_C	AB_C	Nsyl14268;Ntab00255;Ntab17063;Ntom12582	(*GB) gi|6996562|emb|CAB75430.1| (e_value=5e-62) putative 16kDa membrane protein [Nicotiana tabacum]; (*TAIR) AT1G08380.1 (e_value=8e-56) | Symbols: PSAO | photosystem I subunit O | chr1:2641004-2641739 REVERSE LENGTH=140;
isotig10695	AB_C	AB_C	Nsyl17904;Ntab21736;Ntom25249	(*GB) gi|225456291|ref|XP_002279916.1| (e_value=4e-25) PREDICTED: conserved oligomeric Golgi complex subunit 2 [Vitis vinifera]; (*TAIR) AT4G24840.1 (e_value=3e-22) | Symbols: | FUNCTIONS IN: molecular_function unknown; INVOLVED IN: protein transport, Golgi organization; LOCATED IN: vacuole; EXPRESSED IN: 23 plant structures; EXPRESSED DURING: 13 growth stages; CONTAINS InterPro DOMAIN/s: COG com…
isotig10704	AC_B	AC_B	Nsyl11393;Ntab15598;Ntom25438	(*GB) gi|255582471|ref|XP_002532022.1| (e_value=8e-33) conserved hypothetical protein [Ricinus communis]; (*TAIR) AT1G61065.1 (e_value=1e-30) | Symbols: | Protein of unknown function (DUF1218) | chr1:22490430-22491330 REVERSE LENGTH=180;
isotig10714	AB_C	AB_C	Nsyl13349;Ntab15968;Ntom11765	(*GB) gi|225443007|ref|XP_002269449.1| (e_value=4e-94) PREDICTED: signal peptidase complex catalytic subunit SEC11C [Vitis vinifera]; (*SWP) sp|Q9R0P6|SC11A_MOUSE (e_value=4e-53) Signal peptidase complex catalytic subunit SEC11A OS=Mus musculus GN=Sec11a PE=2 SV=1; (*TAIR) AT1G52600.1 (e_value=1e-94) | Symbols: | Peptidase S24/S26A/S26B/S26C family protein | chr1:19590612-19592486 FORWARD LENGTH=…
isotig10749	AC_B	AC_B	Nsyl16365;Ntab15080;Ntom11567	(*GB) gi|255636858|gb|ACU18762.1| (e_value=2e-17) unknown [Glycine max]; (*TAIR) AT1G08310.1 (e_value=3e-16) | Symbols: | alpha/beta-Hydrolases superfamily protein | chr1:2619134-2620338 FORWARD LENGTH=315;
isotig10759	AC_B	AC_B	Nsyl11668;Ntab15043;Ntom28236	(*GB) gi|225460947|ref|XP_002279766.1| (e_value=1e-19) PREDICTED: UPF0497 membrane protein 16 [Vitis vinifera]; (*SWP) sp|A7P0P3|U497G_VITVI (e_value=5e-21) 1; (*TAIR) AT5G54980.1 (e_value=1e-16) | Symbols: | Uncharacterised protein family (UPF0497) | chr5:22315799-22316560 FORWARD LENGTH=194;
isotig10767	AB_C	AB_C	Nsyl15620;Ntab17353;Ntom14963	(*GB) gi|224065162|ref|XP_002301695.1| (e_value=7e-49) predicted protein [Populus trichocarpa]; (*SWP) sp|Q6NLC8|Y1648_ARATH (e_value=6e-34) Uncharacterized protein At1g66480 OS=Arabidopsis thaliana GN=At1g66480 PE=1 SV=1; (*TAIR) AT1G71015.1 (e_value=2e-37) | Symbols: | unknown protein; BEST Arabidopsis thaliana protein match is: unknown protein (TAIR:AT2G01340.1); Has 85 Blast hits to 85 protei…
isotig10809	AC_B	AC_B	Nsyl28417;Ntab27729;Ntom13297	(*GB) gi|147805322|emb|CAN69621.1| (e_value=2e-40) hypothetical protein VITISV_008604 [Vitis vinifera]; (*SWP) sp|Q7TN73|CASD1_MOUSE (e_value=5e-12) CAS1 domain-containing protein 1 OS=Mus musculus GN=Casd1 PE=2 SV=1; (*TAIR) AT5G46340.1 (e_value=2e-40) | Symbols: | O-acetyltransferase family protein | chr5:18796361-18799725 REVERSE LENGTH=540;
isotig10843	AB_AC	AB_AC	Nsyl27618;Ntab03007;Ntab03009;Ntom15422	(*GB) gi|255549946|ref|XP_002516024.1| (e_value=2e-29) 30S ribosomal protein S17, putative [Ricinus communis]; (*SWP) sp|P16180|RR17_ARATH (e_value=3e-25) 30S ribosomal protein S17, chloroplastic OS=Arabidopsis thaliana GN=RPS17 PE=2 SV=1; (*TAIR) AT1G79850.1 (e_value=4e-26) | Symbols: RPS17, CS17, PRPS17 | ribosomal protein S17 | chr1:30041473-30041922 REVERSE LENGTH=149;
isotig10865	AC_B	AC_B	Nsyl24891;Ntab17057;Ntom20643	\N
isotig10891	AB_C	AC_B	Nsyl15272;Ntab15800;Ntom01543	(*GB) gi|225432120|ref|XP_002263820.1| (e_value=2e-39) PREDICTED: uncharacterized protein LOC100258064 [Vitis vinifera]; (*TAIR) AT3G17300.1 (e_value=1e-39) | Symbols: | unknown protein; Has 48 Blast hits to 48 proteins in 21 species: Archae - 0; Bacteria - 0; Metazoa - 0; Fungi - 0; Plants - 40; Viruses - 0; Other Eukaryotes - 8 (source: NCBI BLink). | chr3:5907616-5908695 FORWARD LENGTH=91;
isotig10897	AC_B	NA	Nsyl16248;Ntab03082;Ntom17892	(*GB) gi|297733681|emb|CBI14928.3| (e_value=1e-28) 1; (*TAIR) AT4G24730.3 (e_value=7e-25) | Symbols: | Calcineurin-like metallo-phosphoesterase superfamily protein | chr4:12752696-12753631 REVERSE LENGTH=311;
isotig10905	AC_B	AC_B	Nsyl14438;Ntab17751;Ntom21302	(*GB) gi|255636264|gb|ACU18472.1| (e_value=1e-57) unknown [Glycine max]; (*SWP) sp|P46086|KIME_ARATH (e_value=5e-49) Mevalonate kinase OS=Arabidopsis thaliana GN=At5g27450 PE=2 SV=1; (*TAIR) AT5G27450.2 (e_value=5e-50) | Symbols: MVK, MK | mevalonate kinase | chr5:9691051-9692975 FORWARD LENGTH=378;
isotig10911	AB_AC	ACA_B	Nsyl15280;Ntab14082;Ntab16207;Ntom26763	(*GB) gi|147780183|emb|CAN75527.1| (e_value=3e-49) hypothetical protein VITISV_043600 [Vitis vinifera]; (*TAIR) AT3G56290.1 (e_value=1e-42) | Symbols: | unknown protein; Has 39 Blast hits to 39 proteins in 15 species: Archae - 0; Bacteria - 0; Metazoa - 0; Fungi - 0; Plants - 39; Viruses - 0; Other Eukaryotes - 0 (source: NCBI BLink). | chr3:20878743-20879541 REVERSE LENGTH=173;
isotig10925	AB_C	AB_C	Nsyl03522;Ntab16627;Ntom12060	(*GB) gi|255626663|gb|ACU13676.1| (e_value=4e-61) unknown [Glycine max]; (*SWP) sp|Q9XIK3|ISCAP_ARATH (e_value=2e-59) Iron-sulfur assembly protein IscA, chloroplastic OS=Arabidopsis thaliana GN=ISCA PE=2 SV=2; (*TAIR) AT1G10500.1 (e_value=2e-60) | Symbols: ATCPISCA, CPISCA | chloroplast-localized ISCA-like protein | chr1:3460160-3461340 REVERSE LENGTH=180;
isotig10984	AC_B	AC_B	Nsyl12363;Ntab19733;Ntom11980	(*GB) gi|119720782|gb|ABL97961.1| (e_value=4e-31) unknown [Brassica rapa]; (*TAIR) AT2G32650.2 (e_value=2e-32) | Symbols: | RmlC-like cupins superfamily protein | chr2:13851547-13851966 FORWARD LENGTH=139;
isotig10992	AC_B	AC_B	Nsyl14290;Ntab08011;Ntom24412	(*GB) gi|225462338|ref|XP_002268937.1| (e_value=2e-32) 1; (*SWP) sp|O64527|Y1926_ARATH (e_value=5e-28) UPF0678 fatty acid-binding protein-like protein At1g79260 OS=Arabidopsis thaliana GN=At1g79260 PE=1 SV=1; (*TAIR) AT1G79260.1 (e_value=4e-29) | Symbols: | CONTAINS InterPro DOMAIN/s: Domain of unknown function DUF1794 (InterPro:IPR014878); Has 30201 Blast hits to 17322 proteins in 780 species: A…
isotig11024	AB_C	AB_C	Nsyl15124;Ntab16788;Ntom15135	(*GB) gi|255627911|gb|ACU14300.1| (e_value=5e-41) 1; (*SWP) sp|A1XQR9|RUXE_PIG (e_value=4e-30) Small nuclear ribonucleoprotein E OS=Sus scrofa GN=SNRPE PE=3 SV=1; (*TAIR) AT4G30330.1 (e_value=4e-41) | Symbols: | Small nuclear ribonucleoprotein family protein | chr4:14836773-14837919 REVERSE LENGTH=88;
isotig11057	AC_B	AC_B	Nsyl17612;Ntab16230;Ntom09235	(*GB) gi|297794081|ref|XP_002864925.1| (e_value=2e-45) hypothetical protein ARALYDRAFT_919807 [Arabidopsis lyrata subsp. lyrata]; (*SWP) sp|Q8L8Q8|Y5486_ARATH (e_value=1e-46) Uncharacterized protein At5g64816 OS=Arabidopsis thaliana GN=At5g64816 PE=2 SV=1; (*TAIR) AT5G64816.2 (e_value=1e-47) | Symbols: | unknown protein; Has 35333 Blast hits to 34131 proteins in 2444 species: Archae - 798; Bacter…
isotig11061	AC_B	AC_B	Nsyl20658;Ntab18659;Ntom11970	(*GB) gi|255633354|gb|ACU17034.1| (e_value=3e-44) 1; (*SWP) sp|Q22799|DYL1_CAEEL (e_value=2e-32) Dynein light chain 1, cytoplasmic OS=Caenorhabditis elegans GN=dlc-1 PE=1 SV=1; (*TAIR) AT4G15930.1 (e_value=1e-43) | Symbols: | Dynein light chain type 1 family protein | chr4:9036344-9037825 FORWARD LENGTH=123;
isotig11068	AC_B	AC_B	Nsyl19544;Ntab13058;Ntom12166	(*GB) gi|255554829|ref|XP_002518452.1| (e_value=7e-62) peroxisomal membrane protein 2, pxmp2, putative [Ricinus communis]; (*SWP) sp|Q9ZS51|PMP22_ARATH (e_value=4e-48) Peroxisomal membrane protein PMP22 OS=Arabidopsis thaliana GN=PMP22 PE=1 SV=1; (*TAIR) AT4G14305.1 (e_value=6e-53) | Symbols: | Peroxisomal membrane 22 kDa (Mpv17/PMP22) family protein | chr4:8235335-8236605 REVERSE LENGTH=185;
isotig11097	AC_B	AC_B	Nsyl28043;Ntab15317;Ntom10287	(*GB) gi|255627431|gb|ACU14060.1| (e_value=5e-50) 1; (*TAIR) AT1G10522.2 (e_value=1e-50) | Symbols: | unknown protein; FUNCTIONS IN: molecular_function unknown; INVOLVED IN: biological_process unknown; LOCATED IN: chloroplast; EXPRESSED IN: 23 plant structures; EXPRESSED DURING: 13 growth stages; Has 24 Blast hits to 24 proteins in 8 species: Archae - 0; Bacteria - 0; Metazoa - 0; Fungi - 0; Plan…
isotig11105	AB_C	NA	Nsyl15234;Ntab27278;Ntom29157	\N
isotig11132	AC_B	AC_B	Nsyl17777;Ntab15389;Ntom12370	(*GB) gi|147790674|emb|CAN61018.1| (e_value=2e-85) hypothetical protein VITISV_001138 [Vitis vinifera]; (*SWP) sp|Q42551|SCE1_ARATH (e_value=5e-82) SUMO-conjugating enzyme SCE1 OS=Arabidopsis thaliana GN=SCE1 PE=1 SV=1; (*TAIR) AT3G57870.1 (e_value=6e-83) | Symbols: AHUS5, EMB1637, SCE1, SCE1A, ATSCE1 | sumo conjugation enzyme 1 | chr3:21428831-21430110 REVERSE LENGTH=160;
isotig11139	AB_C	AB_C	Nsyl14911;Ntab17690;Ntom12706	\N
isotig11190	BC_A	BC_A	Nsyl25446;Ntab16802;Ntom19493	(*GB) gi|225440348|ref|XP_002270322.1| (e_value=6e-43) PREDICTED: dol-P-Glc:Glc(2)Man(9)GlcNAc(2)-PP-Dol alpha-1,2-glucosyltransferase [Vitis vinifera]; (*TAIR) AT5G02410.1 (e_value=1e-41) | Symbols: | DIE2/ALG10 family | chr5:517319-519634 REVERSE LENGTH=509;
isotig11194	AC_B	AC_B	Nsyl21085;Ntab19774;Ntom12287	(*GB) gi|255546541|ref|XP_002514330.1| (e_value=1e-47) aldehyde dehydrogenase, putative [Ricinus communis]; (*SWP) sp|Q56YU0|AL2C4_ARATH (e_value=1e-37) Aldehyde dehydrogenase family 2 member C4 OS=Arabidopsis thaliana GN=ALDH2C4 PE=1 SV=2; (*TAIR) AT3G24503.1 (e_value=7e-39) | Symbols: ALDH2C4, ALDH1A, REF1 | aldehyde dehydrogenase 2C4 | chr3:8919732-8923029 REVERSE LENGTH=501;
isotig11195	AB_AC	AB_AC	Nsyl15964;Ntab16530;Ntab16552;Ntom04908	(*GB) gi|225463830|ref|XP_002264489.1| (e_value=1e-36) PREDICTED: uncharacterized protein LOC100248442 [Vitis vinifera]; (*TAIR) AT5G17610.1 (e_value=5e-36) | Symbols: | unknown protein; FUNCTIONS IN: molecular_function unknown; INVOLVED IN: biological_process unknown; LOCATED IN: endomembrane system; EXPRESSED IN: 23 plant structures; EXPRESSED DURING: 15 growth stages; Has 30201 Blast hits to 1…
isotig11250	AB_C	NA	\N	(*GB) gi|302143073|emb|CBI20368.3| (e_value=2e-13) unnamed protein product [Vitis vinifera];
isotig11282	AB_C	AB_C	Nsyl23863;Ntab15844;Ntom19011	(*GB) gi|224090173|ref|XP_002308948.1| (e_value=1e-26) predicted protein [Populus trichocarpa]; (*SWP) sp|O22944|NTAQ1_ARATH (e_value=1e-23) Protein N-terminal glutamine amidohydrolase OS=Arabidopsis thaliana GN=At2g41760 PE=2 SV=1; (*TAIR) AT2G41760.1 (e_value=8e-25) | Symbols: | unknown protein; CONTAINS InterPro DOMAIN/s: Protein of unknown function WDYHV (InterPro:IPR019161); Has 201 Blast hi…
isotig11309	AB_C	AB_C	Nsyl15065;Ntab18293;Ntom30746	(*GB) gi|66096352|gb|AAY42864.1| (e_value=3e-34) thioredoxin H [Nicotiana alata]; (*SWP) sp|Q38879|TRXH2_ARATH (e_value=1e-21) Thioredoxin H2 OS=Arabidopsis thaliana GN=TRX2 PE=2 SV=2; (*TAIR) AT5G39950.1 (e_value=7e-23) | Symbols: ATTRX2, ATH2, ATTRXH2, TRXH2, TRX2 | thioredoxin 2 | chr5:15990885-15991881 REVERSE LENGTH=133;
isotig11316	AC_B	AC_B	Nsyl13411;Ntab17371;Ntom27374	(*GB) gi|255537543|ref|XP_002509838.1| (e_value=1e-68) zinc finger protein, putative [Ricinus communis]; (*SWP) sp|Q9SUS5|RHA1B_ARATH (e_value=1e-26) E3 ubiquitin-protein ligase RHA1B OS=Arabidopsis thaliana GN=RHA1B PE=2 SV=1; (*TAIR) AT3G61460.1 (e_value=5e-58) | Symbols: BRH1 | brassinosteroid-responsive RING-H2 | chr3:22741701-22742213 REVERSE LENGTH=170;
isotig11345	AB_C	NA	Nsyl03377;Ntab17514;Ntom13278	(*GB) gi|225457582|ref|XP_002272793.1| (e_value=4e-21) 1;
isotig11368	AC_B	NA	\N	(*GB) gi|224074741|ref|XP_002304449.1| (e_value=3e-55) predicted protein [Populus trichocarpa]; (*TAIR) AT1G12500.1 (e_value=1e-49) | Symbols: | Nucleotide-sugar transporter family protein | chr1:4263542-4264957 REVERSE LENGTH=361;
isotig11371	ACB_A	ACB_A	Nsyl18902;Ntab17346;Ntab18681;Ntom21959	(*GB) gi|225455814|ref|XP_002272187.1| (e_value=3e-68) PREDICTED: protein Dr1 homolog [Vitis vinifera]; (*SWP) sp|P49592|NC2B_ARATH (e_value=3e-65) Protein Dr1 homolog OS=Arabidopsis thaliana GN=DR1 PE=2 SV=1; (*TAIR) AT5G08190.2 (e_value=1e-69) | Symbols: NF-YB12 | nuclear factor Y, subunit B12 | chr5:2636204-2637125 FORWARD LENGTH=162;
isotig11403	AC_B	AC_B	Nsyl17874;Ntab16034;Ntom14753	(*GB) gi|225459312|ref|XP_002284166.1| (e_value=1e-48) PREDICTED: uncharacterized protein LOC100262645 [Vitis vinifera]; (*TAIR) AT1G78170.1 (e_value=1e-21) | Symbols: | unknown protein; BEST Arabidopsis thaliana protein match is: unknown protein (TAIR:AT1G22250.1); Has 66 Blast hits to 66 proteins in 11 species: Archae - 0; Bacteria - 0; Metazoa - 0; Fungi - 0; Plants - 66; Viruses - 0; Other Eu…
isotig11425	NA	AC_B	Nsyl12972;Ntab16423;Ntom29890	(*GB) gi|225461175|ref|XP_002283029.1| (e_value=1e-54) PREDICTED: uncharacterized protein LOC100247007 isoform 1 [Vitis vinifera]; (*TAIR) AT4G29480.1 (e_value=2e-51) | Symbols: | Mitochondrial ATP synthase subunit G protein | chr4:14486265-14487257 REVERSE LENGTH=122;
isotig11455	AC_B	AC_B	Nsyl20195;Ntab17400;Ntom14396	(*GB) gi|225459459|ref|XP_002285833.1| (e_value=2e-63) PREDICTED: 30S ribosomal protein S13, chloroplastic [Vitis vinifera]; (*SWP) sp|P42732|RR13_ARATH (e_value=8e-57) 30S ribosomal protein S13, chloroplastic OS=Arabidopsis thaliana GN=RPS13 PE=2 SV=1; (*TAIR) AT5G14320.1 (e_value=8e-58) | Symbols: | Ribosomal protein S13/S18 family | chr5:4617839-4618772 REVERSE LENGTH=169;
isotig11465	NA	AB_C	Nsyl17349;Ntab16326;Ntom31532	(*GB) gi|225460382|ref|XP_002266531.1| (e_value=2e-30) PREDICTED: uncharacterized protein LOC100261433 [Vitis vinifera]; (*TAIR) AT1G72170.1 (e_value=2e-24) | Symbols: | Domain of unknown function (DUF543) | chr1:27156403-27157516 FORWARD LENGTH=102;
isotig11469	NA	AB_C	Nsyl14688;Ntab16388;Ntom12197	(*GB) gi|255562011|ref|XP_002522014.1| (e_value=4e-52) DNA-directed RNA polymerase II, putative [Ricinus communis]; (*SWP) sp|Q9D7M8|RPB4_MOUSE (e_value=1e-17) DNA-directed RNA polymerase II subunit RPB4 OS=Mus musculus GN=Polr2d PE=2 SV=2; (*TAIR) AT5G09920.1 (e_value=9e-52) | Symbols: RPB15.9, ATRPB15.9, RPB15.9.9, NRPB4 | RNA polymerase II, Rpb4, core protein | chr5:3096276-3097370 FORWARD LEN…
isotig11488	AC_B	AC_B	Nsyl17447;Ntab14376;Ntom29495	(*GB) gi|4959712|gb|AAD34459.1|AF136010_1 (e_value=2e-42) SPP30 [Solanum chacoense]; (*SWP) sp|Q54YG5|TPPC5_DICDI (e_value=3e-26) Trafficking protein particle complex subunit 5 OS=Dictyostelium discoideum GN=trappc5 PE=3 SV=1; (*TAIR) AT5G58030.1 (e_value=5e-43) | Symbols: | Transport protein particle (TRAPP) component | chr5:23487021-23488483 REVERSE LENGTH=195;
isotig11511	AC_B	AC_B	Nsyl16026;Ntab16678;Ntom16447	(*GB) gi|116778782|gb|ABK20993.1| (e_value=3e-72) unknown [Picea sitchensis]; (*SWP) sp|P46293|RS16_GOSHI (e_value=5e-71) 40S ribosomal protein S16 OS=Gossypium hirsutum GN=RPS16 PE=2 SV=1; (*TAIR) AT2G09990.1 (e_value=2e-70) | Symbols: | Ribosomal protein S5 domain 2-like superfamily protein | chr2:3781442-3781882 FORWARD LENGTH=146;
isotig11541	AB_C	AB_C	Nsyl24176;Ntab19588;Ntab27048;Ntom05075	(*GB) gi|297737500|emb|CBI26701.3| (e_value=2e-20) unnamed protein product [Vitis vinifera]; (*TAIR) AT4G26750.1 (e_value=3e-16) | Symbols: | hydroxyproline-rich glycoprotein family protein | chr4:13475848-13478382 REVERSE LENGTH=421;
isotig11570	AC_B	AB_C	Nsyl13076;Ntab18198;Ntom04740	(*GB) gi|255538234|ref|XP_002510182.1| (e_value=3e-45) Dehydration-responsive element-binding protein 1B, putative [Ricinus communis]; (*SWP) sp|Q9FH94|ERF10_ARATH (e_value=1e-39) Ethylene-responsive transcription factor ERF010 OS=Arabidopsis thaliana GN=ERF010 PE=2 SV=1; (*TAIR) AT5G67190.1 (e_value=8e-41) | Symbols: DEAR2 | DREB and EAR motif protein 2 | chr5:26809135-26809689 REVERSE LENGTH=18…
isotig11607	AC_B	AC_B	Nsyl16479;Ntab17954;Ntom14195	(*GB) gi|225441519|ref|XP_002280648.1| (e_value=2e-63) PREDICTED: uncharacterized protein LOC100252017 [Vitis vinifera]; (*TAIR) AT2G41945.1 (e_value=7e-60) | Symbols: | unknown protein; BEST Arabidopsis thaliana protein match is: unknown protein (TAIR:AT3G04040.1); Has 35333 Blast hits to 34131 proteins in 2444 species: Archae - 798; Bacteria - 22429; Metazoa - 974; Fungi - 991; Plants - 531; Vi…
isotig11623	AB_C	AB_C	Nsyl15904;Ntab15923;Ntom20144	(*GB) gi|18394335|ref|NP_563993.1| (e_value=8e-33) uncharacterized protein [Arabidopsis thaliana]; (*TAIR) AT1G16210.1 (e_value=5e-35) | Symbols: | unknown protein; CONTAINS InterPro DOMAIN/s: Protein of unknown function DUF1014 (InterPro:IPR010422); Has 16107 Blast hits to 8386 proteins in 1107 species: Archae - 26; Bacteria - 3370; Metazoa - 4013; Fungi - 1516; Plants - 526; Viruses - 120; Othe…
isotig11670	AC_B	AC_B	Nsyl13917;Ntab15641;Ntom10300	(*GB) gi|255625761|gb|ACU13225.1| (e_value=4e-41) 1; (*SWP) sp|Q9LEY9|NHP2_ARATH (e_value=1e-41) H/ACA ribonucleoprotein complex subunit 2-like protein OS=Arabidopsis thaliana GN=At5g08180 PE=1 SV=1; (*TAIR) AT5G08180.1 (e_value=1e-42) | Symbols: | Ribosomal protein L7Ae/L30e/S12e/Gadd45 family protein | chr5:2631843-2633374 REVERSE LENGTH=156;
isotig11742	BC_A	BC_A	Nsyl30238;Ntab13075;Ntom00953	\N
isotig11763	AC_B	NA	Nsyl18233;Ntab27735;Ntom12248	(*GB) gi|34481799|emb|CAC87835.1| (e_value=9e-97) cullin 1A [Nicotiana tabacum]; (*SWP) sp|Q94AH6|CUL1_ARATH (e_value=5e-87) Cullin-1 OS=Arabidopsis thaliana GN=CUL1 PE=1 SV=1; (*TAIR) AT4G02570.3 (e_value=5e-88) | Symbols: ATCUL1, CUL1, AXR6 | cullin 1 | chr4:1129315-1133435 FORWARD LENGTH=738;
isotig11775	AB_C	AB_C	Nsyl18418;Ntab18892;Ntom25305	(*GB) gi|297737946|emb|CBI27147.3| (e_value=1e-46) unnamed protein product [Vitis vinifera]; (*SWP) sp|Q96499|RL44_GOSHI (e_value=6e-48) 60S ribosomal protein L44 OS=Gossypium hirsutum GN=RPL44 PE=3 SV=3; (*TAIR) AT4G14320.1 (e_value=9e-47) | Symbols: | Zinc-binding ribosomal protein family protein | chr4:8242684-8243805 REVERSE LENGTH=105;
isotig11786	AC_B	AC_B	Nsyl16176;Ntab16812;Ntom14476	(*GB) gi|10798760|dbj|BAB16432.1| (e_value=1e-57) WRKY transcription factor NtEIG-D48 [Nicotiana tabacum]; (*SWP) sp|O22176|WRK15_ARATH (e_value=2e-40) Probable WRKY transcription factor 15 OS=Arabidopsis thaliana GN=WRKY15 PE=2 SV=1; (*TAIR) AT2G23320.1 (e_value=2e-41) | Symbols: WRKY15 | WRKY DNA-binding protein 15 | chr2:9924998-9926154 FORWARD LENGTH=317;
isotig11802	AB_C	AB_C	Nsyl18463;Ntab20304;Ntom04182	\N
isotig11816	AB_C	AB_C	Nsyl27279;Ntab13807;Ntom08705	(*GB) gi|75262335|sp|Q9FEL6.1|LAX3_MEDTR (e_value=1e-60) 1; (*SWP) sp|Q9FEL6|LAX3_MEDTR (e_value=7e-62) Auxin transporter-like protein 3 OS=Medicago truncatula GN=LAX3 PE=2 SV=1; (*TAIR) AT1G77690.1 (e_value=3e-62) | Symbols: LAX3 | like AUX1 3 | chr1:29201232-29203317 REVERSE LENGTH=470;
isotig11826	AB_C	AB_C	Nsyl22335;Ntab21317;Ntom18379	(*GB) gi|217075516|gb|ACJ86118.1| (e_value=5e-12) unknown [Medicago truncatula];
isotig11904	BC_A	BC_A	Nsyl20876;Ntab18295;Ntom11916	\N
isotig11929	AB_C	AB_C	Nsyl01821;Ntab18065;Ntom05434	(*GB) gi|586099|sp|Q07090.1|TRXH2_TOBAC (e_value=7e-40) RecName: Full=Thioredoxin H-type 2; Short=Trx-H2; (*SWP) sp|Q07090|TRXH2_TOBAC (e_value=3e-41) Thioredoxin H-type 2 OS=Nicotiana tabacum PE=3 SV=1; (*TAIR) AT3G51030.1 (e_value=3e-34) | Symbols: ATTRX1, ATTRX H1, TRX1 | thioredoxin H-type 1 | chr3:18951123-18951955 REVERSE LENGTH=114;
isotig11989	AB_AC	AB_AC	Nsyl05702;Ntab18044;Ntab18505;Ntom04163	(*GB) gi|225462315|ref|XP_002266781.1| (e_value=1e-55) PREDICTED: uncharacterized protein LOC100246650 [Vitis vinifera]; (*TAIR) AT1G79390.1 (e_value=1e-50) | Symbols: | unknown protein; Has 30201 Blast hits to 17322 proteins in 780 species: Archae - 12; Bacteria - 1396; Metazoa - 17338; Fungi - 3422; Plants - 5037; Viruses - 0; Other Eukaryotes - 2996 (source: NCBI BLink). | chr1:29863465-298642…
isotig12027	AB_C	NA	Nsyl30142;Ntab02586;Ntom03033	(*GB) gi|296086651|emb|CBI32286.3| (e_value=3e-37) unnamed protein product [Vitis vinifera]; (*SWP) sp|Q54X41|SOSSB_DICDI (e_value=2e-11) SOSS complex subunit B homolog OS=Dictyostelium discoideum GN=DDB_G0279223 PE=3 SV=1; (*TAIR) AT5G63690.1 (e_value=2e-33) | Symbols: | Nucleic acid-binding, OB-fold-like protein | chr5:25492864-25493283 REVERSE LENGTH=139;
isotig12038	AC_B	AC_B	Nsyl17274;Ntab15986;Ntom15500	(*GB) gi|255552368|ref|XP_002517228.1| (e_value=4e-26) ATP synthase epsilon chain, mitochondrial, putative [Ricinus communis]; (*SWP) sp|Q06450|ATP5E_IPOBA (e_value=5e-26) ATP synthase subunit epsilon, mitochondrial OS=Ipomoea batatas PE=1 SV=2; (*TAIR) AT1G51650.1 (e_value=9e-27) | Symbols: | ATP synthase epsilon chain, mitochondrial | chr1:19152680-19153641 FORWARD LENGTH=70;
isotig12039	AC_B	AC_B	Nsyl20015;Ntab15815;Ntom12873	\N
isotig12052	AB_AC	AB_AC	Nsyl17891;Ntab18456;Ntab19319;Ntom27347	(*GB) gi|297832942|ref|XP_002884353.1| (e_value=2e-35) hypothetical protein ARALYDRAFT_896292 [Arabidopsis lyrata subsp. lyrata]; (*TAIR) AT3G03070.1 (e_value=9e-37) | Symbols: | NADH-ubiquinone oxidoreductase-related | chr3:696593-698069 REVERSE LENGTH=110;
isotig12180	AB_C	AB_C	Nsyl12532;Ntab24130;Ntom12876	\N
isotig12200	AC_B	AC_B	Nsyl17159;Ntab13406;Ntom15858	(*GB) gi|296085231|emb|CBI28726.3| (e_value=3e-34) unnamed protein product [Vitis vinifera]; (*TAIR) AT4G04614.1 (e_value=1e-26) | Symbols: | unknown protein; Has 35333 Blast hits to 34131 proteins in 2444 species: Archae - 798; Bacteria - 22429; Metazoa - 974; Fungi - 991; Plants - 531; Viruses - 0; Other Eukaryotes - 9610 (source: NCBI BLink). | chr4:2327308-2327914 REVERSE LENGTH=176;
isotig12270	AC_B	AC_B	Nsyl17053;Ntab17384;Ntom14255	(*GB) gi|224146205|ref|XP_002325921.1| (e_value=2e-29) predicted protein [Populus trichocarpa]; (*SWP) sp|Q9LYK9|RS263_ARATH (e_value=1e-26) 40S ribosomal protein S26-3 OS=Arabidopsis thaliana GN=RPS26C PE=2 SV=1; (*TAIR) AT3G56340.1 (e_value=9e-28) | Symbols: | Ribosomal protein S26e family protein | chr3:20892309-20893343 REVERSE LENGTH=130;
isotig12284	AB_C	AB_C	Nsyl28534;Ntab17732;Ntom16176	(*GB) gi|302142499|emb|CBI19702.3| (e_value=2e-39) unnamed protein product [Vitis vinifera]; (*TAIR) AT5G42770.1 (e_value=2e-34) | Symbols: | Maf-like protein | chr5:17152147-17154355 FORWARD LENGTH=206;
isotig12393	AC_B	AC_B	Nsyl00273;Ntab18281;Ntom16119	\N
isotig12402	AC_B	NA	Nsyl31257;Ntab17990;Ntom12045	(*GB) gi|224085111|ref|XP_002307496.1| (e_value=2e-32) predicted protein [Populus trichocarpa]; (*SWP) sp|Q1ZXK3|LSM3_DICDI (e_value=3e-25) Probable U6 snRNA-associated Sm-like protein LSm3 OS=Dictyostelium discoideum GN=lsm3 PE=3 SV=1; (*TAIR) AT1G76860.1 (e_value=2e-31) | Symbols: | Small nuclear ribonucleoprotein family protein | chr1:28854594-28855637 REVERSE LENGTH=98;
isotig12548	AB_C	AC_B	Nsyl19845;Ntab18657;Ntom04149	\N
isotig12559	AB_C	AB_C	Nsyl19098;Ntab13916;Ntom14615	(*GB) gi|255625623|gb|ACU13156.1| (e_value=3e-65) 1; (*SWP) sp|Q9D7M8|RPB4_MOUSE (e_value=3e-23) DNA-directed RNA polymerase II subunit RPB4 OS=Mus musculus GN=Polr2d PE=2 SV=2; (*TAIR) AT5G09920.1 (e_value=7e-65) | Symbols: RPB15.9, ATRPB15.9, RPB15.9.9, NRPB4 | RNA polymerase II, Rpb4, core protein | chr5:3096276-3097370 FORWARD LENGTH=138;
isotig12678	AC_B	NA	Nsyl23295;Ntab18868;Ntom30287	\N
isotig12698	AC_B	AC_B	Nsyl15303;Ntab14020;Ntom29757	(*GB) gi|255587177|ref|XP_002534166.1| (e_value=3e-55) big map kinase/bmk, putative [Ricinus communis]; (*SWP) sp|Q9LM33|MPK8_ARATH (e_value=1e-55) Mitogen-activated protein kinase 8 OS=Arabidopsis thaliana GN=MPK8 PE=2 SV=2; (*TAIR) AT1G18150.1 (e_value=1e-56) | Symbols: ATMPK8 | Protein kinase superfamily protein | chr1:6244641-6247582 REVERSE LENGTH=589;
isotig12723	BC_A	BC_A	Nsyl14835;Ntab27282;Ntom16830	(*GB) gi|48209875|gb|AAT40481.1| (e_value=1e-51) putative protein kinase [Solanum demissum]; (*SWP) sp|O49840|APK2B_ARATH (e_value=5e-48) Protein kinase 2B, chloroplastic OS=Arabidopsis thaliana GN=APK2B PE=1 SV=1; (*TAIR) AT2G02800.2 (e_value=3e-49) | Symbols: APK2B | protein kinase 2B | chr2:796889-799250 REVERSE LENGTH=426;
isotig12729	AB_C	AC_B	Nsyl17669;Ntab08523;Ntom16799	\N
isotig12730	AC_B	AC_B	Nsyl03280;Ntab15831;Ntom15194	(*GB) gi|224069160|ref|XP_002326289.1| (e_value=6e-46) copper transporter [Populus trichocarpa]; (*TAIR) AT5G20650.1 (e_value=4e-39) | Symbols: COPT5 | copper transporter 5 | chr5:6985481-6985921 REVERSE LENGTH=146;
isotig12820	AC_B	AC_B	Nsyl15507;Ntab01356;Ntom15555	(*GB) gi|255631064|gb|ACU15896.1| (e_value=5e-17) 1; (*SWP) sp|Q9C889|PR1F2_ARATH (e_value=1e-14) PRA1 family protein F2 OS=Arabidopsis thaliana GN=PRA1F2 PE=1 SV=1; (*TAIR) AT1G55190.1 (e_value=1e-15) | Symbols: PRA1.F2, PRA7 | PRA1 (Prenylated rab acceptor) family protein | chr1:20588450-20589019 FORWARD LENGTH=189;
isotig12883	AC_B	AC_B	Nsyl20595;Ntab22214;Ntom12702	(*GB) gi|9858777|gb|AAG01124.1|AF273333_9 (e_value=3e-46) BAC19.9 [Solanum lycopersicum]; (*TAIR) AT2G42310.1 (e_value=9e-34) | Symbols: | unknown protein; BEST Arabidopsis thaliana protein match is: unknown protein (TAIR:AT3G57785.1); Has 115 Blast hits to 115 proteins in 48 species: Archae - 0; Bacteria - 0; Metazoa - 4; Fungi - 44; Plants - 67; Viruses - 0; Other Eukaryotes - 0 (source: NCBI B…
isotig12914	AB_C	AB_C	Nsyl32721;Ntab13794;Ntom16489	(*GB) gi|297733889|emb|CBI15136.3| (e_value=7e-27) unnamed protein product [Vitis vinifera]; (*TAIR) AT5G07980.1 (e_value=9e-12) | Symbols: | dentin sialophosphoprotein-related | chr5:2549432-2554669 REVERSE LENGTH=1501;
isotig12943	AB_C	AB_C	Nsyl03483;Ntab18106;Ntom27780	(*GB) gi|6433950|emb|CAB60728.1| (e_value=9e-40) 1; (*SWP) sp|P55852|SUMO1_ARATH (e_value=2e-38) Small ubiquitin-related modifier 1 OS=Arabidopsis thaliana GN=SUMO1 PE=1 SV=2; (*TAIR) AT4G26840.1 (e_value=1e-39) | Symbols: SUM1, SUMO 1, SUMO1, ATSUMO1 | small ubiquitin-like modifier 1 | chr4:13497466-13498458 FORWARD LENGTH=100;
isotig12969	AB_C	AB_C	Nsyl23500;Ntab16580;Ntom21808	(*GB) gi|225461013|ref|XP_002280849.1| (e_value=1e-37) PREDICTED: UPF0136 membrane protein At2g26240 [Vitis vinifera]; (*TAIR) AT1G50740.1 (e_value=2e-32) | Symbols: | Transmembrane proteins 14C | chr1:18807861-18808765 FORWARD LENGTH=119;
isotig13041	AC_B	AC_B	Nsyl05092;Ntab14586;Ntom25683	(*GB) gi|224133840|ref|XP_002327693.1| (e_value=2e-65) predicted protein [Populus trichocarpa]; (*SWP) sp|Q9C9G6|U195A_ARATH (e_value=2e-42) MIP18 family protein At1g68310 OS=Arabidopsis thaliana GN=At1g68310 PE=2 SV=2; (*TAIR) AT3G50845.1 (e_value=3e-58) | Symbols: | Protein of unknown function (DUF59) | chr3:18900107-18901209 REVERSE LENGTH=154;
isotig13100	AC_B	AC_B	Nsyl16841;Ntab21167;Ntom10145	(*GB) gi|161701428|gb|ABX75534.1| (e_value=1e-81) 1; (*SWP) sp|Q55EK2|C524A_DICDI (e_value=1e-14) Probable cytochrome P450 524A1 OS=Dictyostelium discoideum GN=cyp524A1 PE=3 SV=1; (*TAIR) AT2G34500.1 (e_value=3e-54) | Symbols: CYP710A1 | cytochrome P450, family 710, subfamily A, polypeptide 1 | chr2:14539712-14541199 REVERSE LENGTH=495;
isotig13165	AB_C	AB_C	Nsyl18449;Ntab18716;Ntom19481	(*GB) gi|224145099|ref|XP_002325526.1| (e_value=4e-55) predicted protein [Populus trichocarpa]; (*TAIR) AT1G33810.1 (e_value=1e-47) | Symbols: | unknown protein; FUNCTIONS IN: molecular_function unknown; INVOLVED IN: biological_process unknown; LOCATED IN: chloroplast thylakoid membrane, chloroplast, chloroplast envelope; EXPRESSED IN: 22 plant structures; EXPRESSED DURING: 13 growth stages; Has …
isotig13169	AB_C	AB_C	Nsyl28089;Ntab25955;Ntom25106	(*GB) gi|147801770|emb|CAN74535.1| (e_value=1e-12) hypothetical protein VITISV_030035 [Vitis vinifera]; (*SWP) sp|O22187|Y2232_ARATH (e_value=5e-12) Probable receptor-like protein kinase At2g23200 OS=Arabidopsis thaliana GN=At2g23200 PE=2 SV=1; (*TAIR) AT2G23200.1 (e_value=4e-13) | Symbols: | Protein kinase superfamily protein | chr2:9879351-9881855 FORWARD LENGTH=834;
isotig13196	BC_A	AC_B	Nsyl22506;Ntab19292;Ntom15468	\N
isotig13211	AC_B	AC_B	Nsyl19045;Ntab25428;Ntom30761	(*GB) gi|225429480|ref|XP_002277742.1| (e_value=3e-26) PREDICTED: histone deacetylase 2 [Vitis vinifera]; (*SWP) sp|Q944K3|HDA2_ARATH (e_value=7e-25) Histone deacetylase 2 OS=Arabidopsis thaliana GN=HDA2 PE=1 SV=2; (*TAIR) AT5G26040.2 (e_value=5e-26) | Symbols: HDA2 | histone deacetylase 2 | chr5:9099321-9101598 REVERSE LENGTH=387;
isotig13230	AC_B	AC_B	Nsyl17261;Ntab24597;Ntom15218	(*GB) gi|255574157|ref|XP_002527994.1| (e_value=3e-30) Protein AIG2, putative [Ricinus communis]; (*SWP) sp|P54121|AIG2_ARATH (e_value=4e-15) Protein AIG2 OS=Arabidopsis thaliana GN=AIG2 PE=2 SV=1; (*TAIR) AT4G31310.1 (e_value=4e-26) | Symbols: | AIG2-like (avirulence induced gene) family protein | chr4:15191325-15192337 FORWARD LENGTH=172;
isotig13236	BC_A	BC_A	Nsyl12885;Ntab24478;Ntom09174	(*GB) gi|225441513|ref|XP_002276025.1| (e_value=2e-45) PREDICTED: uncharacterized protein C18orf8 [Vitis vinifera]; (*TAIR) AT3G12010.1 (e_value=2e-39) | Symbols: | FUNCTIONS IN: molecular_function unknown; INVOLVED IN: biological_process unknown; EXPRESSED IN: sperm cell, cultured cell; CONTAINS InterPro DOMAIN/s: Colon cancer-associated Mic1-like (InterPro:IPR009755); Has 30201 Blast hits to 17…
isotig13258	AC_B	AC_B	Nsyl17549;Ntab08157;Ntom27771	(*GB) gi|115451849|ref|NP_001049525.1| (e_value=3e-38) Os03g0243100 [Oryza sativa Japonica Group]; (*SWP) sp|Q10P87|ADF5_ORYSJ (e_value=1e-39) Actin-depolymerizing factor 5 OS=Oryza sativa subsp. japonica GN=ADF5 PE=2 SV=1; (*TAIR) AT2G16700.1 (e_value=4e-40) | Symbols: ADF5, ATADF5 | actin depolymerizing factor 5 | chr2:7244717-7245467 FORWARD LENGTH=143;
isotig13279	AB_C	AB_C	Nsyl06264;Ntab24324;Ntom03777	(*GB) gi|255552273|ref|XP_002517181.1| (e_value=1e-29) conserved hypothetical protein [Ricinus communis]; (*SWP) sp|Q5R824|CARKD_PONAB (e_value=1e-24) Carbohydrate kinase domain-containing protein OS=Pongo abelii GN=CARKD PE=2 SV=1; (*TAIR) AT5G19150.2 (e_value=7e-31) | Symbols: | pfkB-like carbohydrate kinase family protein | chr5:6426280-6428402 REVERSE LENGTH=365;
isotig13324	AC_B	AC_B	Nsyl15135;Ntab23538;Ntom13104	(*GB) gi|224067154|ref|XP_002302382.1| (e_value=2e-40) predicted protein [Populus trichocarpa]; (*SWP) sp|Q9ZQB9|CSLCC_ARATH (e_value=3e-39) Probable xyloglucan glycosyltransferase 12 OS=Arabidopsis thaliana GN=CSLC12 PE=1 SV=1; (*TAIR) AT4G07960.1 (e_value=2e-40) | Symbols: ATCSLC12, CSLC12 | Cellulose-synthase-like C12 | chr4:4802628-4805114 REVERSE LENGTH=699;
isotig13348	AB_C	AB_C	Nsyl18951;Ntab19513;Ntom15238	(*GB) gi|225433167|ref|XP_002285284.1| (e_value=4e-44) PREDICTED: uncharacterized protein At3g23325 [Vitis vinifera]; (*SWP) sp|P58728|SF3BB_ARATH (e_value=1e-44) Uncharacterized protein At4g14342 OS=Arabidopsis thaliana GN=At4g14342 PE=3 SV=1; (*TAIR) AT4G14342.1 (e_value=1e-45) | Symbols: | Splicing factor 3B subunit 5/RDS3 complex subunit 10 | chr4:8253789-8255405 REVERSE LENGTH=87;
isotig13378	AC_B	AC_B	Nsyl13915;Ntab21189;Ntom12095	(*GB) gi|224139718|ref|XP_002323243.1| (e_value=1e-13) predicted protein [Populus trichocarpa];
isotig13455	AC_B	AC_B	Nsyl26117;Ntab13881;Ntom30375	\N
isotig13476	AB_C	AB_C	Nsyl27484;Ntab20286;Ntom10452	(*GB) gi|296081352|emb|CBI17682.3| (e_value=5e-46) unnamed protein product [Vitis vinifera]; (*SWP) sp|Q93XX4|C2D61_ARATH (e_value=5e-44) C2 domain-containing protein At1g53590 OS=Arabidopsis thaliana GN=NTMC2T6.1 PE=1 SV=2; (*TAIR) AT1G53590.1 (e_value=4e-45) | Symbols: NTMC2TYPE6.1, NTMC2T6.1 | Calcium-dependent lipid-binding (CaLB domain) family protein | chr1:19996556-20000127 FORWARD LENGTH=…
isotig13486	AB_AC	AB_AC	Nsyl21119;Ntab20144;Ntab20200;Ntom18449	(*GB) gi|224067138|ref|XP_002302374.1| (e_value=7e-14) predicted protein [Populus trichocarpa]; (*SWP) sp|P82411|PSRP6_SPIOL (e_value=5e-15) 50S ribosomal protein 6, chloroplastic OS=Spinacia oleracea GN=PSRP6 PE=1 SV=1; (*TAIR) AT5G17870.1 (e_value=9e-15) | Symbols: PSRP6 | plastid-specific 50S ribosomal protein 6 | chr5:5907817-5908137 FORWARD LENGTH=106;
isotig13578	AB_C	AB_C	Nsyl17422;Ntab20626;Ntom25519	(*GB) gi|225435193|ref|XP_002284848.1| (e_value=1e-64) PREDICTED: DDB1- and CUL4-associated factor 8 [Vitis vinifera]; (*SWP) sp|Q8N7N5|DCAF8_MOUSE (e_value=8e-20) DDB1- and CUL4-associated factor 8 OS=Mus musculus GN=Dcaf8 PE=1 SV=1; (*TAIR) AT3G45620.1 (e_value=2e-50) | Symbols: | Transducin/WD40 repeat-like superfamily protein | chr3:16745918-16747993 FORWARD LENGTH=481;
isotig13580	AB_C	AB_C	Nsyl18731;Ntab21031;Ntom05277	(*GB) gi|255566090|ref|XP_002524033.1| (e_value=4e-32) delta DNA polymerase, putative [Ricinus communis]; (*TAIR) AT1G09815.1 (e_value=2e-34) | Symbols: POLD4 | polymerase delta 4 | chr1:3189460-3190050 FORWARD LENGTH=124;
isotig13597	NA	BC_A	Nsyl30013;Ntab12330;Ntom16437	\N
isotig13647	AC_B	AC_B	Nsyl27901;Ntab19825;Ntom25484	(*GB) gi|85069287|gb|ABC69715.1| (e_value=5e-59) 1; (*SWP) sp|Q9ZTX9|ARFD_ARATH (e_value=8e-37) Auxin response factor 4 OS=Arabidopsis thaliana GN=ARF4 PE=2 SV=1; (*TAIR) AT5G60450.1 (e_value=6e-38) | Symbols: ARF4 | auxin response factor 4 | chr5:24308558-24312187 REVERSE LENGTH=788;
isotig13676	AB_C	AB_C	Nsyl04997;Ntab21063;Ntom20915	\N
isotig13682	AC_B	AC_B	Nsyl03728;Ntab19461;Ntom00705	(*GB) gi|255567133|ref|XP_002524548.1| (e_value=1e-38) suppressor of ty, putative [Ricinus communis]; (*TAIR) AT1G65440.2 (e_value=8e-29) | Symbols: GTB1 | global transcription factor group B1 | chr1:24306908-24314327 REVERSE LENGTH=1642;
isotig13697	BC_A	BC_A	Nsyl29225;Ntab13451;Ntom29724	(*GB) gi|242065592|ref|XP_002454085.1| (e_value=1e-43) hypothetical protein SORBIDRAFT_04g024330 [Sorghum bicolor]; (*SWP) sp|P62315|SMD1_MOUSE (e_value=3e-33) Small nuclear ribonucleoprotein Sm D1 OS=Mus musculus GN=Snrpd1 PE=2 SV=1; (*TAIR) AT4G02840.1 (e_value=1e-45) | Symbols: | Small nuclear ribonucleoprotein family protein | chr4:1264726-1266253 FORWARD LENGTH=116;
isotig13708	AC_B	AC_B	Nsyl27522;Ntab23825;Ntom16838	(*GB) gi|15777895|gb|AAL05932.1| (e_value=3e-25) 1; (*SWP) sp|Q94FT2|SKIP5_ARATH (e_value=7e-18) F-box protein SKIP5 OS=Arabidopsis thaliana GN=SKIP5 PE=1 SV=1; (*TAIR) AT3G54480.1 (e_value=5e-19) | Symbols: SKIP5, SKP5 | SKP1/ASK-interacting protein 5 | chr3:20170883-20173325 REVERSE LENGTH=274;
isotig13898	AC_B	AC_B	Nsyl14434;Ntab24326;Ntom16554	(*GB) gi|255565370|ref|XP_002523676.1| (e_value=3e-79) zinc finger protein, putative [Ricinus communis]; (*SWP) sp|Q9M1K5|ZDH13_ARATH (e_value=3e-75) Probable S-acyltransferase At3g56930 OS=Arabidopsis thaliana GN=At3g56930 PE=2 SV=1; (*TAIR) AT3G56930.1 (e_value=3e-76) | Symbols: | DHHC-type zinc finger family protein | chr3:21073805-21075873 FORWARD LENGTH=477;
isotig13934	AB_C	NA	Nsyl10544;Ntab19169;Ntom24123	(*GB) gi|296085901|emb|CBI31225.3| (e_value=6e-41) unnamed protein product [Vitis vinifera]; (*SWP) sp|Q6MDI2|PNP_PARUW (e_value=7e-19) Polyribonucleotide nucleotidyltransferase OS=Protochlamydia amoebophila (strain UWE25) GN=pnp PE=3 SV=2; (*TAIR) AT3G03710.1 (e_value=3e-39) | Symbols: RIF10, PNP | polyribonucleotide nucleotidyltransferase, putative | chr3:919542-924906 FORWARD LENGTH=922;
isotig13966	AC_B	AC_B	Nsyl20872;Ntab21038;Ntom21860	\N
isotig14037	AC_B	AC_B	Nsyl02200;Ntab02423;Ntom01230	(*GB) gi|297742340|emb|CBI34489.3| (e_value=1e-34) unnamed protein product [Vitis vinifera]; (*TAIR) AT4G10970.4 (e_value=4e-27) | Symbols: | unknown protein; FUNCTIONS IN: molecular_function unknown; INVOLVED IN: biological_process unknown; LOCATED IN: cellular_component unknown; EXPRESSED IN: 25 plant structures; EXPRESSED DURING: 14 growth stages; BEST Arabidopsis thaliana protein match is: un…
isotig14052	AB_C	AB_C	Nsyl17789;Ntab20319;Ntom31550	(*GB) gi|297822463|ref|XP_002879114.1| (e_value=2e-22) hypothetical protein ARALYDRAFT_481698 [Arabidopsis lyrata subsp. lyrata]; (*TAIR) AT2G28110.1 (e_value=7e-25) | Symbols: FRA8, IRX7 | Exostosin family protein | chr2:11978024-11979641 REVERSE LENGTH=448;
isotig14069	AB_C	AB_C	Nsyl13810;Ntab25105;Ntom23224	(*GB) gi|225449232|ref|XP_002279987.1| (e_value=6e-47) PREDICTED: probable sugar phosphate/phosphate translocator At3g11320 [Vitis vinifera]; (*TAIR) AT3G11320.1 (e_value=3e-46) | Symbols: | Nucleotide-sugar transporter family protein | chr3:3547017-3548539 REVERSE LENGTH=308;
isotig14075	AC_B	AC_B	Nsyl32640;Ntab25070;Ntom15885	\N
isotig14129	AC_B	AC_B	Nsyl15483;Ntab21283;Ntom12312	(*GB) gi|224066847|ref|XP_002302244.1| (e_value=4e-15) predicted protein [Populus trichocarpa]; (*TAIR) AT4G08280.1 (e_value=4e-14) | Symbols: | Thioredoxin superfamily protein | chr4:5230345-5231196 FORWARD LENGTH=126;
isotig14154	AC_B	AC_B	Nsyl17548;Ntab20829;Ntom26986	(*GB) gi|225459663|ref|XP_002284613.1| (e_value=9e-29) PREDICTED: uncharacterized protein LOC100255662 [Vitis vinifera];
isotig14204	AB_C	AB_C	Nsyl06084;Ntab11961;Ntom27228	(*GB) gi|91107221|gb|ABE11612.1| (e_value=2e-50) SWIb domain-containing protein [Solanum chacoense]; (*TAIR) AT4G26810.2 (e_value=6e-43) | Symbols: | SWIB/MDM2 domain superfamily protein | chr4:13492247-13492649 REVERSE LENGTH=106;
isotig14258	AC_B	AC_B	Nsyl01133;Ntab20302;Ntom18598	(*GB) gi|297815076|ref|XP_002875421.1| (e_value=3e-39) nodulin MtN21 family protein [Arabidopsis lyrata subsp. lyrata]; (*TAIR) AT3G28050.1 (e_value=9e-42) | Symbols: | nodulin MtN21 /EamA-like transporter family protein | chr3:10442984-10445216 FORWARD LENGTH=367;
isotig14332	NA	AB_C	\N	\N
isotig14344	AB_C	NA	Nsyl05264;Ntab19336;Ntom29679	(*GB) gi|297734182|emb|CBI15429.3| (e_value=2e-34) unnamed protein product [Vitis vinifera]; (*SWP) sp|Q8GW64|PTHC_ARATH (e_value=1e-33) Peptidyl-tRNA hydrolase, chloroplastic OS=Arabidopsis thaliana GN=At1g18440 PE=2 SV=2; (*TAIR) AT1G18440.1 (e_value=1e-34) | Symbols: | Peptidyl-tRNA hydrolase family protein | chr1:6345994-6347686 FORWARD LENGTH=288;
isotig14437	AC_B	AC_B	Nsyl17796;Ntab22916;Ntom15811	(*GB) gi|224134565|ref|XP_002321854.1| (e_value=1e-31) predicted protein [Populus trichocarpa]; (*SWP) sp|Q7T326|CISD2_DANRE (e_value=2e-17) CDGSH iron-sulfur domain-containing protein 2 OS=Danio rerio GN=cisd2 PE=2 SV=1; (*TAIR) AT5G51720.1 (e_value=9e-31) | Symbols: | 2 iron, 2 sulfur cluster binding | chr5:21009645-21010227 FORWARD LENGTH=108;
isotig14545	AC_B	AC_B	Nsyl16731;Ntab12852;Ntom22850	(*GB) gi|255629289|gb|ACU14989.1| (e_value=6e-42) 1; (*TAIR) AT4G17010.1 (e_value=2e-39) | Symbols: | unknown protein; Has 30201 Blast hits to 17322 proteins in 780 species: Archae - 12; Bacteria - 1396; Metazoa - 17338; Fungi - 3422; Plants - 5037; Viruses - 0; Other Eukaryotes - 2996 (source: NCBI BLink). | chr4:9576442-9577627 FORWARD LENGTH=160;
isotig14549	NA	AC_B	Nsyl16651;Ntab18510;Ntom20323	(*GB) gi|156070773|gb|ABU45187.1| (e_value=8e-49) unknown [Capsicum frutescens]; (*TAIR) AT3G57785.1 (e_value=9e-36) | Symbols: | unknown protein; BEST Arabidopsis thaliana protein match is: unknown protein (TAIR:AT2G42310.1); Has 121 Blast hits to 121 proteins in 51 species: Archae - 0; Bacteria - 0; Metazoa - 4; Fungi - 48; Plants - 67; Viruses - 0; Other Eukaryotes - 2 (source: NCBI BLink). | …
isotig14624	AC_B	AC_B	Nsyl17704;Ntab21201;Ntom22049	(*GB) gi|255574605|ref|XP_002528213.1| (e_value=2e-38) cytochrome C oxidase polypeptide vib, putative [Ricinus communis]; (*SWP) sp|O94581|COX12_SCHPO (e_value=4e-21) Cytochrome c oxidase subunit 6B OS=Schizosaccharomyces pombe (strain 972 / ATCC 24843) GN=cox12 PE=2 SV=2; (*TAIR) AT1G22450.1 (e_value=9e-39) | Symbols: COX6B, ATCOX6B2 | cytochrome C oxidase 6B | chr1:7925447-7926918 FORWARD LENGT…
isotig14894	AB_C	AB_C	Nsyl22699;Ntab19811;Ntom19446	(*GB) gi|296081344|emb|CBI17690.3| (e_value=2e-11) 1; (*TAIR) AT3G07568.1 (e_value=1e-13) | Symbols: | unknown protein; Has 9 Blast hits to 9 proteins in 5 species: Archae - 0; Bacteria - 0; Metazoa - 0; Fungi - 0; Plants - 9; Viruses - 0; Other Eukaryotes - 0 (source: NCBI BLink). | chr3:2416494-2417752 REVERSE LENGTH=68;
isotig15051	AC_B	AC_B	Nsyl17579;Ntab22554;Ntom24841	\N
isotig15156	AC_B	AC_B	Nsyl16024;Ntab20442;Ntom22212	(*GB) gi|3212003|gb|AAC21564.1| (e_value=5e-57) lactate dehydrogenase-2 [Solanum tuberosum]; (*SWP) sp|P29038|LDH_MAIZE (e_value=2e-47) L-lactate dehydrogenase OS=Zea mays PE=2 SV=1; (*TAIR) AT4G17260.1 (e_value=5e-55) | Symbols: | Lactate/malate dehydrogenase family protein | chr4:9674057-9675309 FORWARD LENGTH=353;
isotig15356	BC_A	NA	Nsyl18926;Ntab19571;Ntom30577	(*GB) gi|213868279|gb|ACJ54186.1| (e_value=4e-44) SUMO [Nicotiana benthamiana]; (*SWP) sp|Q9FLP6|SUMO2_ARATH (e_value=2e-42) Small ubiquitin-related modifier 2 OS=Arabidopsis thaliana GN=SUMO2 PE=1 SV=1; (*TAIR) AT5G55160.1 (e_value=1e-43) | Symbols: SUM2, SUMO 2, SUMO2, ATSUMO2 | small ubiquitin-like modifier 2 | chr5:22383747-22384772 REVERSE LENGTH=103;
isotig15435	AB_C	AB_C	Nsyl00666;Ntab27085;Ntom00549	(*GB) gi|255575665|ref|XP_002528732.1| (e_value=2e-27) catalytic, putative [Ricinus communis]; (*TAIR) AT3G48410.1 (e_value=1e-25) | Symbols: | alpha/beta-Hydrolases superfamily protein | chr3:17925786-17928100 REVERSE LENGTH=385;
isotig15452	AC_B	AC_B	Nsyl25565;Ntab21463;Ntom23342	(*GB) gi|297743124|emb|CBI35991.3| (e_value=1e-21) unnamed protein product [Vitis vinifera]; (*SWP) sp|P49689|RS30_ARATH (e_value=6e-22) 40S ribosomal protein S30 OS=Arabidopsis thaliana GN=RPS30A PE=1 SV=3; (*TAIR) AT5G56670.1 (e_value=4e-23) | Symbols: | Ribosomal protein S30 family protein | chr5:22935413-22935981 REVERSE LENGTH=62;
isotig15544	AC_B	AC_B	Nsyl23303;Ntab12145;Ntom26121	(*GB) gi|224055081|ref|XP_002298413.1| (e_value=4e-13) predicted protein [Populus trichocarpa]; (*SWP) sp|Q0WRX3|SCP40_ARATH (e_value=2e-14) Serine carboxypeptidase-like 40 OS=Arabidopsis thaliana GN=SCPL40 PE=2 SV=2; (*TAIR) AT3G63470.1 (e_value=1e-15) | Symbols: scpl40 | serine carboxypeptidase-like 40 | chr3:23438561-23440862 FORWARD LENGTH=502;
isotig16218	AB_C	NA	Nsyl29591;Ntab24349;Ntom16006	(*GB) gi|297744923|emb|CBI38438.3| (e_value=2e-19) 1; (*TAIR) AT4G16440.1 (e_value=6e-20) | Symbols: | ferredoxin hydrogenases | chr4:9269263-9271510 REVERSE LENGTH=474;
isotig16272	AC_B	AC_B	Nsyl29940;Ntab27443;Ntom24614	\N
isotig16413	AB_C	AB_C	Nsyl24511;Ntab25545;Ntom17315	(*GB) gi|255551593|ref|XP_002516842.1| (e_value=1e-11) structural constituent of ribosome, putative [Ricinus communis]; (*TAIR) AT5G18790.1 (e_value=8e-14) | Symbols: | Ribosomal protein L33 family protein | chr5:6266324-6266500 REVERSE LENGTH=58;
isotig16783	AC_B	AC_B	Nsyl19862;Ntab26977;Ntom21586	\N
