# Supplementary material for: Deciphering the complex leaf transcriptome of the allotetraploid species Nicotiana tabacum: a phylogenomic perspective
Source: BMC Genomics. 2012 Aug 17;13:406. doi: 10.1186/1471-2164-13-406 (PMC3582432; doi:10.1186/1471-2164-13-406)
Supplement: Additional file 3 — Clusters sequence composition, topology and functional annotation using Blast hits. [file 1471-2164-13-406-S3.txt]

#####################################
##        CONFIGURATION FILE       ##
##      FOR PhyGomics Pipeline     ##
## Wed Apr  6 12:35:53 EDT 2011    ##
#####################################
## 8 paths defined:                ##
##                                 ##
## ML => 1 allele  => clustalw     ##
##                 => mafft(linsi) ##
##       2 alleles => clustalw     ##
##                 => mafft(linsi) ##
#####################################

#####################################
## GENERAL CONFIGURATION VARIABLES ##
#####################################

<general>
	<input_filenames>
		source			= 454Isotigs.ace
		source_filetype		= ace
		memberseq		= PhyGe97.unigenes.fasta
		memberstrain		= PhyGe97.unigenes.strains.tab
	</input_filenames>
</general>

##################################
## PATH CONFIGURATION VARIABLES ##
##################################	


<path 1>	    
	<path_data>			
		path_name		= ML_clw_2a
	</path_data>

	<homologous_search>	
		blast_arguments		= -e 1e-10 -a 2
		blast_database		= Sly_cdna_ITAG2.fasta
		homologous_strain	= Slyc
		blastmatch_filter	= percent_identity > 70,hsp_length > 100
	</homologous_search>

	<alignment>				## Mandatory section
		program			= clustalw
		<parameters>			
                      quiet             = 1 
                      matrix            = BLOSUM 
                      ktuple            = 1 
                      pairgap           = 1
                      window            = 10
                      topdiags          = 10
                      maxdiv            = 99            
		</parameters>
	</alignment>

	<prune_overlaps>
		composition             = Ntab=2,Ntom=1,Nsyl=1,Slyc=1
                method                  = ovlscore
                evalseed                = 3
                filter                  = identity = 75
                trim                    = 1
                removegaps              = 1
	</prune_overlaps>

	<distance>				
		method			= Kimura
		quiet			= 1
	</distance>

	<tree>					
		method			= ML
		program			= dnaml
		quiet			= 1
		outgroup		= Slyc
	</tree>

	<bootstrapping>	
		replicates		= 100
		quiet			= 1
		outgroup		= Slyc
		filter			= 60
		normalized		= 1
	</bootstrapping>
 
	<topoanalysis>			
		branch_cutoff		= 0.001-1
	</topoanalysis>

	<allele_identification>
		target			= Ntab
		parents			= Nsyl=Ntab-s,Ntom=Ntab-t
		filter_length		= 60
		filter_identity		= 90
	</allele_identification>

</path 1>

<path 2>	    
	<path_data>			
		path_name		= ML_clw_1a
	</path_data>

	<homologous_search>	
		blast_arguments		= -e 1e-10 -a 2
		blast_database		= Sly_cdna_ITAG2.fasta
		homologous_strain	= Slyc
		blastmatch_filter	= percent_identity > 70,hsp_length > 100
	</homologous_search>

	<alignment>				## Mandatory section
		program			= clustalw
		<parameters>			
                      quiet             = 1 
                      matrix            = BLOSUM 
                      ktuple            = 1 
                      pairgap           = 1
                      window            = 10
                      topdiags          = 10
                      maxdiv            = 99            
		</parameters>
	</alignment>

	<prune_overlaps>
		composition             = Ntab=1,Ntom=1,Nsyl=1,Slyc=1
                method                  = ovlscore
                evalseed                = 3
                filter                  = identity = 75
                trim                    = 1
                removegaps              = 1
	</prune_overlaps>

	<distance>				
		method			= Kimura
		quiet			= 1
	</distance>

	<tree>					
		method			= ML
		program			= dnaml
		quiet			= 1
		outgroup		= Slyc
	</tree>

	<bootstrapping>	
		replicates		= 100
		quiet			= 1
		outgroup		= Slyc
		filter			= 60
		normalized		= 1
	</bootstrapping>
 
	<topoanalysis>			
		branch_cutoff		= 0.001-1
	</topoanalysis>

	<allele_identification>
		target			= Ntab
		parents			= Nsyl=Ntab-s,Ntom=Ntab-t
		filter_length		= 60
		filter_identity		= 90
	</allele_identification>

</path 2>

<path 3>	    
	<path_data>			
		path_name		= ML_lin_2a
	</path_data>

	<homologous_search>	
		blast_arguments		= -e 1e-10 -a 2
		blast_database		= Sly_cdna_ITAG2.fasta
		homologous_strain	= Slyc
		blastmatch_filter	= percent_identity > 70,hsp_length > 100
	</homologous_search>

	<alignment>				## Mandatory section
		program			= mafft
		<parameters>			
                      method            = linsi          
		</parameters>
	</alignment>

	<prune_overlaps>
		composition             = Ntab=2,Ntom=1,Nsyl=1,Slyc=1
                method                  = ovlscore
                evalseed                = 3
                filter                  = identity = 75
                trim                    = 1
                removegaps              = 1
	</prune_overlaps>

	<distance>				
		method			= Kimura
		quiet			= 1
	</distance>

	<tree>					
		method			= ML
		program			= dnaml
		quiet			= 1
		outgroup		= Slyc
	</tree>

	<bootstrapping>	
		replicates		= 100
		quiet			= 1
		outgroup		= Slyc
		filter			= 60
		normalized		= 1
	</bootstrapping>
 
	<topoanalysis>			
		branch_cutoff		= 0.001-1
	</topoanalysis>

	<allele_identification>
		target			= Ntab
		parents			= Nsyl=Ntab-s,Ntom=Ntab-t
		filter_length		= 60
		filter_identity		= 90
	</allele_identification>

</path 3>

<path 4>	    
	<path_data>			
		path_name		= ML_lin_1a
	</path_data>

	<homologous_search>	
		blast_arguments		= -e 1e-10 -a 2
		blast_database		= Sly_cdna_ITAG2.fasta
		homologous_strain	= Slyc
		blastmatch_filter	= percent_identity > 70,hsp_length > 100
	</homologous_search>

	<alignment>				## Mandatory section
		program			= mafft
		<parameters>			
                      method            = linsi        
		</parameters>
	</alignment>

	<prune_overlaps>
		composition             = Ntab=1,Ntom=1,Nsyl=1,Slyc=1
                method                  = ovlscore
                evalseed                = 3
                filter                  = identity = 75
                trim                    = 1
                removegaps              = 1
	</prune_overlaps>

	<distance>				
		method			= Kimura
		quiet			= 1
	</distance>

	<tree>					
		method			= ML
		program			= dnaml
		quiet			= 1
		outgroup		= Slyc
	</tree>

	<bootstrapping>	
		replicates		= 100
		quiet			= 1
		outgroup		= Slyc
		filter			= 60
		normalized		= 1
	</bootstrapping>
 
	<topoanalysis>			
		branch_cutoff		= 0.001-1
	</topoanalysis>

	<allele_identification>
		target			= Ntab
		parents			= Nsyl=Ntab-s,Ntom=Ntab-t
		filter_length		= 60
		filter_identity		= 90
	</allele_identification>

</path 4>


<path 5>	    
	<path_data>			
		path_name		= NJ_clw_2a
	</path_data>

	<homologous_search>	
		blast_arguments		= -e 1e-10 -a 2
		blast_database		= Sly_cdna_ITAG2.fasta
		homologous_strain	= Slyc
		blastmatch_filter	= percent_identity > 70,hsp_length > 100
	</homologous_search>

	<alignment>				## Mandatory section
		program			= clustalw
		<parameters>			
                      quiet             = 1 
                      matrix            = BLOSUM 
                      ktuple            = 1 
                      pairgap           = 1
                      window            = 10
                      topdiags          = 10
                      maxdiv            = 99            
		</parameters>
	</alignment>

	<prune_overlaps>
		composition             = Ntab=2,Ntom=1,Nsyl=1,Slyc=1
                method                  = ovlscore
                evalseed                = 3
                filter                  = identity = 75
                trim                    = 1
                removegaps              = 1
	</prune_overlaps>

	<distance>				
		method			= Kimura
		quiet			= 1
	</distance>

	<tree>					
		method			= NJ
		quiet			= 1
		outgroup		= Slyc
	</tree>

	<bootstrapping>	
		replicates		= 100
		quiet			= 1
		outgroup		= Slyc
		filter			= 60
		normalized		= 1
	</bootstrapping>
 
	<topoanalysis>			
		branch_cutoff		= 0.001-1
	</topoanalysis>

	<allele_identification>
		target			= Ntab
		parents			= Nsyl=Ntab-s,Ntom=Ntab-t
		filter_length		= 60
		filter_identity		= 90
	</allele_identification>

</path 5>

<path 6>	    
	<path_data>			
		path_name		= NJ_clw_1a
	</path_data>

	<homologous_search>	
		blast_arguments		= -e 1e-10 -a 2
		blast_database		= Sly_cdna_ITAG2.fasta
		homologous_strain	= Slyc
		blastmatch_filter	= percent_identity > 70,hsp_length > 100
	</homologous_search>

	<alignment>				## Mandatory section
		program			= clustalw
		<parameters>			
                      quiet             = 1 
                      matrix            = BLOSUM 
                      ktuple            = 1 
                      pairgap           = 1
                      window            = 10
                      topdiags          = 10
                      maxdiv            = 99            
		</parameters>
	</alignment>

	<prune_overlaps>
		composition             = Ntab=1,Ntom=1,Nsyl=1,Slyc=1
                method                  = ovlscore
                evalseed                = 3
                filter                  = identity = 75
                trim                    = 1
                removegaps              = 1
	</prune_overlaps>

	<distance>				
		method			= Kimura
		quiet			= 1
	</distance>

	<tree>					
		method			= NJ
		quiet			= 1
		outgroup		= Slyc
	</tree>

	<bootstrapping>	
		replicates		= 100
		quiet			= 1
		outgroup		= Slyc
		filter			= 60
		normalized		= 1
	</bootstrapping>
 
	<topoanalysis>			
		branch_cutoff		= 0.001-1
	</topoanalysis>

	<allele_identification>
		target			= Ntab
		parents			= Nsyl=Ntab-s,Ntom=Ntab-t
		filter_length		= 60
		filter_identity		= 90
	</allele_identification>

</path 6>

<path 7>	    
	<path_data>			
		path_name		= NJ_lin_2a
	</path_data>

	<homologous_search>	
		blast_arguments		= -e 1e-10 -a 2
		blast_database		= Sly_cdna_ITAG2.fasta
		homologous_strain	= Slyc
		blastmatch_filter	= percent_identity > 70,hsp_length > 100
	</homologous_search>

	<alignment>				## Mandatory section
		program			= mafft
		<parameters>			
                      method            = linsi          
		</parameters>
	</alignment>

	<prune_overlaps>
		composition             = Ntab=2,Ntom=1,Nsyl=1,Slyc=1
                method                  = ovlscore
                evalseed                = 3
                filter                  = identity = 75
                trim                    = 1
                removegaps              = 1
	</prune_overlaps>

	<distance>				
		method			= Kimura
		quiet			= 1
	</distance>

	<tree>					
		method			= NJ
		quiet			= 1
		outgroup		= Slyc
	</tree>

	<bootstrapping>	
		replicates		= 100
		quiet			= 1
		outgroup		= Slyc
		filter			= 60
		normalized		= 1
	</bootstrapping>
 
	<topoanalysis>			
		branch_cutoff		= 0.001-1
	</topoanalysis>

	<allele_identification>
		target			= Ntab
		parents			= Nsyl=Ntab-s,Ntom=Ntab-t
		filter_length		= 60
		filter_identity		= 90
	</allele_identification>

</path 7>

<path 8>	    
	<path_data>			
		path_name		= NJ_lin_1a
	</path_data>

	<homologous_search>	
		blast_arguments		= -e 1e-10 -a 2
		blast_database		= Sly_cdna_ITAG2.fasta
		homologous_strain	= Slyc
		blastmatch_filter	= percent_identity > 70,hsp_length > 100
	</homologous_search>

	<alignment>				## Mandatory section
		program			= mafft
		<parameters>			
                      method            = linsi        
		</parameters>
	</alignment>

	<prune_overlaps>
		composition             = Ntab=1,Ntom=1,Nsyl=1,Slyc=1
                method                  = ovlscore
                evalseed                = 3
                filter                  = identity = 75
                trim                    = 1
                removegaps              = 1
	</prune_overlaps>

	<distance>				
		method			= Kimura
		quiet			= 1
	</distance>

	<tree>					
		method			= NJ
		quiet			= 1
		outgroup		= Slyc
	</tree>

	<bootstrapping>	
		replicates		= 100
		quiet			= 1
		outgroup		= Slyc
		filter			= 60
		normalized		= 1
	</bootstrapping>
 
	<topoanalysis>			
		branch_cutoff		= 0.001-1
	</topoanalysis>

	<allele_identification>
		target			= Ntab
		parents			= Nsyl=Ntab-s,Ntom=Ntab-t
		filter_length		= 60
		filter_identity		= 90
	</allele_identification>

</path 8>
